# Supplementary material for: Calorie Restriction Effects on Aging, Learning Performance, and Transcription in Aged Aplysia californica
Source: Genes Brain Behav. 2026 Feb 26;25(1):e70046. doi: 10.1111/gbb.70046 (PMC12937505; doi:10.1111/gbb.70046)
Supplement: Supplementary file 3 — File S1: gbb70046‐sup‐0003‐SupplementaryFile1.xlsx. [file GBB-25-e70046-s002.xlsx]

## Sheet: All_comps
Gene	geneName	AUAL_vs_MUAL_l2fc	MTAL_vs_MUAL_l2fc	ATAL_vs_AUAL_l2fc	AUCR_vs_MUCR_l2fc	MTCR_vs_MUCR_l2fc	ATCR_vs_AUCR_l2fc
LOC101845960	delta-like protein C	38.166	40.0086	#N/A	#N/A	-44.0101	#N/A
LOC101847447	uncharacterized LOC101847447	43.6601	42.8852	#N/A	#N/A	-46.8242	#N/A
LOC101851553	uncharacterized LOC101851553	34.9741	39.8495	#N/A	#N/A	-40.0735	#N/A
LOC101853830	protein rolling stone	-5.48371	#N/A	#N/A	#N/A	#N/A	#N/A
LOC101855714	uncharacterized LOC101855714	37.4112	39.7256	#N/A	#N/A	-42.441	#N/A
LOC101856220	uncharacterized LOC101856220	18.8947	20.2442	#N/A	#N/A	#N/A	#N/A
LOC101856605	uncharacterized LOC101856605	36.021	36.9713	#N/A	#N/A	#N/A	#N/A
LOC101858612	cyclic nucleotide-gated olfactory channel	-5.74411	#N/A	#N/A	#N/A	#N/A	#N/A
LOC101859417	uncharacterized LOC101859417	1.3635	#N/A	#N/A	1.44717	#N/A	#N/A
LOC101859695	integumentary mucin C.1	37.3897	37.8545	#N/A	#N/A	-41.8293	#N/A
LOC101861094	uncharacterized LOC101861094	3.29674	#N/A	#N/A	3.47985	#N/A	#N/A
LOC101863214	serine/threonine-protein kinase par-1	-4.95162	#N/A	#N/A	#N/A	#N/A	#N/A
LOC101864682	uncharacterized LOC101864682	-5.6067	#N/A	#N/A	#N/A	#N/A	#N/A
LOC106013098	uncharacterized LOC106013098	3.8908	#N/A	#N/A	6.36764	#N/A	#N/A
LOC106013572	integumentary mucin C.1	21.7506	22.5886	#N/A	#N/A	-25.7046	#N/A
LOC101846245	eukaryotic initiation factor 4A-6	#N/A	-5.30694	#N/A	#N/A	#N/A	#N/A
LOC101850214	eIF-2-alpha kinase activator GCN1	#N/A	-1.62495	#N/A	#N/A	#N/A	#N/A
LOC101855596	elongation factor 2	#N/A	-2.62408	#N/A	#N/A	#N/A	#N/A
LOC101858324	uncharacterized LOC101858324	#N/A	-2.6879	#N/A	#N/A	#N/A	#N/A
LOC101859248	mesocentin	#N/A	-1.4592	#N/A	#N/A	#N/A	#N/A
LOC106011865	uncharacterized LOC106011865	#N/A	40.0369	#N/A	#N/A	#N/A	#N/A
LOC106012959	chymotrypsin-like protease CTRL-1	#N/A	28.5074	#N/A	#N/A	-32.6808	#N/A
LOC101859650	uncharacterized LOC101859650	#N/A	#N/A	4.33519	#N/A	#N/A	#N/A
LOC100533216	pannexin 10	#N/A	#N/A	#N/A	-1.78549	#N/A	#N/A
LOC101845697	T-complex protein 1 subunit epsilon	#N/A	#N/A	#N/A	1.24394	#N/A	#N/A
LOC101846060	GTP-binding protein 1	#N/A	#N/A	#N/A	2.42555	#N/A	#N/A
LOC101847565	collagen alpha-1(I) chain	#N/A	#N/A	#N/A	-3.71492	#N/A	#N/A
LOC101848074	major vault protein	#N/A	#N/A	#N/A	2.40345	#N/A	#N/A
LOC101848864	paramyosin	#N/A	#N/A	#N/A	-4.66552	#N/A	#N/A
LOC101850274	aquaporin AQPAe.a	#N/A	#N/A	#N/A	-2.56024	#N/A	#N/A
LOC101850388	eukaryotic translation initiation factor 2 subunit 2	#N/A	#N/A	#N/A	1.69497	#N/A	#N/A
LOC101850663	heat shock protein 70 B2	#N/A	#N/A	#N/A	4.52563	#N/A	#N/A
LOC101850945	calbindin-32	#N/A	#N/A	#N/A	-1.61555	#N/A	#N/A
LOC101851366	uncharacterized protein ZK1073.1	#N/A	#N/A	#N/A	-0.99533	#N/A	#N/A
LOC101851996	uncharacterized LOC101851996	#N/A	#N/A	#N/A	-1.18875	#N/A	#N/A
LOC101853210	eukaryotic translation initiation factor 5A-1	#N/A	#N/A	#N/A	4.09673	#N/A	#N/A
LOC101853906	translocon-associated protein subunit alpha	#N/A	#N/A	#N/A	1.88603	#N/A	#N/A
LOC101855598	uncharacterized LOC101855598	#N/A	#N/A	#N/A	3.96452	#N/A	#N/A
LOC101855937	uncharacterized LOC101855937	#N/A	#N/A	#N/A	3.77434	#N/A	#N/A
LOC101855939	uncharacterized LOC101855939	#N/A	#N/A	#N/A	-1.50917	#N/A	#N/A
LOC101856183	proteasome subunit alpha type-1	#N/A	#N/A	#N/A	1.57412	#N/A	#N/A
LOC101857099	TAR DNA-binding protein 43	#N/A	#N/A	#N/A	0.865567	#N/A	#N/A
LOC101857558	uncharacterized LOC101857558	#N/A	#N/A	#N/A	-3.04708	#N/A	#N/A
LOC101857917	uncharacterized LOC101857917	#N/A	#N/A	#N/A	1.73836	#N/A	#N/A
LOC101860729	ADP-ribosylation factor 1	#N/A	#N/A	#N/A	0.980292	#N/A	#N/A
LOC101861564	eukaryotic translation initiation factor 5	#N/A	#N/A	#N/A	0.841977	#N/A	#N/A
LOC101862834	MLX-interacting protein	#N/A	#N/A	#N/A	1.90502	#N/A	#N/A
LOC101863252	asparagine--tRNA ligase, cytoplasmic	#N/A	#N/A	#N/A	1.3985	#N/A	#N/A
LOC101864238	uncharacterized LOC101864238	#N/A	#N/A	#N/A	1.84378	#N/A	#N/A
LOC101864264	chitinase-like protein PB1E7.04c	#N/A	#N/A	#N/A	2.71248	#N/A	#N/A
LOC106011289	uncharacterized LOC106011289	#N/A	#N/A	#N/A	4.00258	#N/A	#N/A
LOC106011894	piggyBac transposable element-derived protein 4	#N/A	#N/A	#N/A	-1.15898	#N/A	#N/A
LOC118478727	small subunit ribosomal RNA	#N/A	#N/A	#N/A	22.2259	27.2158	#N/A
LOC101852379	U1 small nuclear ribonucleoprotein C	#N/A	#N/A	#N/A	#N/A	-50.0323	#N/A
LOC101858016	40S ribosomal protein S24	#N/A	#N/A	#N/A	#N/A	1.63908	#N/A
LOC101862298	hsp70-binding protein 1	#N/A	#N/A	#N/A	#N/A	5.85784	#N/A
LOC106011490	uncharacterized LOC106011490	#N/A	#N/A	#N/A	#N/A	2.81236	#N/A
LOC101846799	aerolysin	#N/A	#N/A	#N/A	#N/A	#N/A	-2.74932
