# Supplementary material for: Calorie Restriction Effects on Aging, Learning Performance, and Transcription in Aged Aplysia californica
Source: Genes Brain Behav. 2026 Feb 26;25(1):e70046. doi: 10.1111/gbb.70046 (PMC12937505; doi:10.1111/gbb.70046)
Supplement: Supplementary file 4 — File S2: gbb70046‐sup‐0004‐SupplementaryFile2.xlsx. [file GBB-25-e70046-s003.xlsx]

## Sheet: All_GOs
GO.term	AgeAL_NES	LFIyoungAL_NES	LFIagedAL_NES	AgeCR_NES	LFIyoungCR_NES	LFIageCR_NES
axonogenesis	-1.85267	#N/A	#N/A	#N/A	#N/A	#N/A
axon development	-1.85267	#N/A	#N/A	#N/A	#N/A	#N/A
chemotaxis	-1.85701	#N/A	#N/A	#N/A	#N/A	#N/A
axon guidance	-1.85701	#N/A	#N/A	#N/A	#N/A	#N/A
neuron projection guidance	-1.85701	#N/A	#N/A	#N/A	#N/A	#N/A
cell morphogenesis involved in neuron differentiation	-1.81562	-1.49479	#N/A	#N/A	#N/A	#N/A
cell morphogenesis	-1.69986	#N/A	#N/A	#N/A	#N/A	#N/A
neuron projection development	-1.73862	-1.44827	#N/A	#N/A	#N/A	#N/A
DNA integration	-1.83212	#N/A	1.58277	#N/A	#N/A	1.53809
cellular component morphogenesis	-1.69965	#N/A	#N/A	#N/A	#N/A	#N/A
generation of neurons	-1.5894	#N/A	#N/A	#N/A	#N/A	#N/A
protection from non-homologous end joining at telomere	-1.53746	#N/A	#N/A	#N/A	#N/A	#N/A
telomere maintenance in response to DNA damage	-1.53746	#N/A	#N/A	#N/A	#N/A	#N/A
anatomical structure morphogenesis	-1.56327	#N/A	#N/A	#N/A	#N/A	#N/A
receptor localization to synapse	-1.76077	#N/A	#N/A	#N/A	#N/A	#N/A
regulation of postsynaptic membrane neurotransmitter receptor levels	-1.76077	#N/A	#N/A	#N/A	#N/A	#N/A
cell morphogenesis involved in differentiation	-1.71313	-1.4585	#N/A	#N/A	#N/A	#N/A
cell part morphogenesis	-1.71267	-1.4115	#N/A	#N/A	#N/A	#N/A
neuron projection morphogenesis	-1.71267	-1.4115	#N/A	#N/A	#N/A	#N/A
cell projection morphogenesis	-1.71267	-1.4115	#N/A	#N/A	#N/A	#N/A
plasma membrane bounded cell projection morphogenesis	-1.71267	-1.4115	#N/A	#N/A	#N/A	#N/A
sulfur amino acid metabolic process	-1.78866	#N/A	#N/A	#N/A	#N/A	#N/A
neuron differentiation	-1.56559	#N/A	#N/A	#N/A	#N/A	#N/A
calcium-release channel activity	-1.66558	#N/A	#N/A	#N/A	#N/A	#N/A
protein oxidation	-1.51704	#N/A	#N/A	#N/A	#N/A	#N/A
L-serine ammonia-lyase activity	-1.51361	#N/A	#N/A	#N/A	#N/A	#N/A
DNA translocase activity	-1.51335	#N/A	#N/A	#N/A	#N/A	#N/A
synaptic vesicle priming	-1.58889	#N/A	#N/A	#N/A	#N/A	#N/A
neuron development	-1.6246	#N/A	#N/A	#N/A	#N/A	#N/A
mitotic spindle organization	-1.689	#N/A	#N/A	#N/A	#N/A	#N/A
ligand-gated calcium channel activity	-1.68895	#N/A	#N/A	#N/A	#N/A	#N/A
DNA recombination	-1.54752	#N/A	1.3586	#N/A	#N/A	#N/A
establishment or maintenance of apical/basal cell polarity	1.99197	1.84639	-1.83249	#N/A	-1.91079	#N/A
establishment or maintenance of epithelial cell apical/basal polarity	1.99197	1.84639	-1.83249	#N/A	-1.91079	#N/A
establishment or maintenance of bipolar cell polarity	1.99197	1.84639	-1.83249	#N/A	-1.91079	#N/A
neurotransmitter receptor transport	-1.6814	#N/A	#N/A	#N/A	#N/A	#N/A
heterophilic cell-cell adhesion via plasma membrane cell adhesion molecules	1.96332	1.86784	-1.8278	#N/A	-2.0038	#N/A
system development	-1.46449	#N/A	#N/A	#N/A	#N/A	#N/A
cell development	-1.50034	#N/A	#N/A	#N/A	#N/A	#N/A
synaptic vesicle fusion to presynaptic active zone membrane	-1.56362	#N/A	#N/A	#N/A	#N/A	#N/A
vesicle fusion to plasma membrane	-1.56362	#N/A	#N/A	#N/A	#N/A	#N/A
taxis	-1.64318	#N/A	#N/A	#N/A	#N/A	#N/A
P-type ion transporter activity	-1.66418	-1.58207	#N/A	#N/A	#N/A	#N/A
P-type transmembrane transporter activity	-1.66418	-1.58207	#N/A	#N/A	#N/A	#N/A
reciprocal meiotic recombination	-1.64201	#N/A	#N/A	#N/A	#N/A	#N/A
homologous recombination	-1.64201	#N/A	#N/A	#N/A	#N/A	#N/A
reciprocal homologous recombination	-1.64201	#N/A	#N/A	#N/A	#N/A	#N/A
nervous system development	-1.45136	#N/A	#N/A	#N/A	#N/A	#N/A
MLL3/4 complex	-1.49126	#N/A	#N/A	#N/A	-1.51174	#N/A
N,N-dimethylaniline monooxygenase activity	-1.55399	-1.47297	#N/A	#N/A	#N/A	#N/A
spindle midzone	-1.59106	-1.57205	1.60484	#N/A	#N/A	#N/A
establishment or maintenance of cell polarity	1.92072	1.7741	-1.7503	#N/A	-1.91103	#N/A
neurotransmitter secretion	-1.68056	#N/A	#N/A	#N/A	#N/A	#N/A
signal release from synapse	-1.68056	#N/A	#N/A	#N/A	#N/A	#N/A
spindle microtubule	-1.6461	#N/A	1.64239	#N/A	#N/A	#N/A
synaptic vesicle membrane organization	-1.57702	#N/A	#N/A	#N/A	#N/A	#N/A
Sin3-type complex	-1.51383	#N/A	#N/A	#N/A	#N/A	#N/A
double-strand break repair via homologous recombination	-1.49456	#N/A	#N/A	#N/A	#N/A	#N/A
carbohydrate biosynthetic process	-1.62059	#N/A	#N/A	#N/A	#N/A	1.56182
sulfur amino acid biosynthetic process	-1.68092	-1.51922	#N/A	#N/A	#N/A	#N/A
polyamine metabolic process	1.56012	#N/A	#N/A	#N/A	#N/A	#N/A
polyamine biosynthetic process	1.56012	#N/A	#N/A	#N/A	#N/A	#N/A
mitotic spindle pole	-1.49935	#N/A	#N/A	#N/A	#N/A	#N/A
synaptic vesicle exocytosis	-1.68094	#N/A	#N/A	#N/A	#N/A	#N/A
transmembrane transporter activity	-1.27342	-1.28655	1.16267	#N/A	#N/A	#N/A
multicellular organism development	-1.3446	-1.32816	#N/A	#N/A	#N/A	#N/A
extracellular matrix structural constituent	-1.55944	#N/A	#N/A	#N/A	#N/A	#N/A
endoplasmic reticulum lumen	1.72877	#N/A	#N/A	#N/A	#N/A	#N/A
spermidine metabolic process	1.48584	#N/A	#N/A	#N/A	#N/A	#N/A
spermidine biosynthetic process	1.48584	#N/A	#N/A	#N/A	#N/A	#N/A
mitotic spindle assembly	-1.69663	#N/A	1.60846	#N/A	#N/A	#N/A
localization within membrane	-1.41022	#N/A	#N/A	#N/A	#N/A	#N/A
RNA polymerase II transcription regulatory region sequence-specific DNA binding	-1.30677	#N/A	#N/A	#N/A	#N/A	#N/A
recombinational repair	-1.49393	#N/A	#N/A	#N/A	#N/A	#N/A
neurotransmitter transport	-1.62766	#N/A	#N/A	#N/A	#N/A	#N/A
chromosome separation	-1.6269	#N/A	#N/A	#N/A	#N/A	#N/A
5'-3' exodeoxyribonuclease activity	-1.54496	#N/A	#N/A	#N/A	#N/A	#N/A
positive regulation of cytokinesis	-1.46786	#N/A	#N/A	#N/A	#N/A	#N/A
positive regulation of cell division	-1.46786	#N/A	#N/A	#N/A	#N/A	#N/A
5'-3' exonuclease activity	-1.62005	#N/A	#N/A	#N/A	#N/A	#N/A
beta-galactosidase activity	-1.46641	-1.45536	1.43195	#N/A	#N/A	#N/A
spindle organization	-1.56608	#N/A	#N/A	#N/A	#N/A	#N/A
regulation of cell cycle	-1.40479	#N/A	#N/A	#N/A	#N/A	#N/A
superoxide anion generation	1.59972	#N/A	-1.68616	#N/A	#N/A	#N/A
receptor diffusion trapping	-1.45813	#N/A	#N/A	-1.52011	#N/A	#N/A
postsynaptic neurotransmitter receptor diffusion trapping	-1.45813	#N/A	#N/A	-1.52011	#N/A	#N/A
neurotransmitter receptor diffusion trapping	-1.45813	#N/A	#N/A	-1.52011	#N/A	#N/A
transcription cis-regulatory region binding	-1.29591	#N/A	#N/A	#N/A	#N/A	#N/A
transcription regulatory region nucleic acid binding	-1.29591	#N/A	#N/A	#N/A	#N/A	#N/A
double-stranded DNA binding	-1.24783	#N/A	#N/A	#N/A	#N/A	#N/A
neurotransmitter receptor transport, endosome to postsynaptic membrane	-1.47912	#N/A	#N/A	#N/A	#N/A	#N/A
endosome to plasma membrane protein transport	-1.47912	#N/A	#N/A	#N/A	#N/A	#N/A
neurotransmitter receptor transport, endosome to plasma membrane	-1.47912	#N/A	#N/A	#N/A	#N/A	#N/A
regulation of cell cycle process	-1.40162	#N/A	#N/A	#N/A	#N/A	#N/A
G-protein beta/gamma-subunit complex binding	-1.55972	#N/A	1.50907	#N/A	#N/A	1.47534
lyase activity	-1.37515	#N/A	#N/A	#N/A	#N/A	1.35846
phosphopyruvate hydratase complex	1.4718	#N/A	-1.43557	#N/A	#N/A	#N/A
phosphopyruvate hydratase activity	1.4718	#N/A	-1.43557	#N/A	#N/A	#N/A
cis-regulatory region sequence-specific DNA binding	-1.31049	#N/A	#N/A	#N/A	#N/A	#N/A
pyrimidine nucleoside triphosphate biosynthetic process	1.5977	#N/A	-1.62773	#N/A	#N/A	#N/A
RNA polymerase II cis-regulatory region sequence-specific DNA binding	-1.27672	#N/A	#N/A	#N/A	#N/A	#N/A
transporter activity	-1.22758	-1.25761	1.16633	#N/A	#N/A	#N/A
DNA-binding transcription activator activity	-1.61813	-1.79503	#N/A	1.53176	#N/A	#N/A
DNA-binding transcription activator activity, RNA polymerase II-specific	-1.61813	-1.79503	#N/A	1.53176	#N/A	#N/A
G protein-coupled receptor binding	-1.57529	#N/A	#N/A	#N/A	#N/A	1.65391
double-strand break repair	-1.37313	#N/A	#N/A	#N/A	#N/A	#N/A
mitotic spindle	-1.56679	#N/A	1.7152	#N/A	#N/A	#N/A
metaphase/anaphase transition of mitotic cell cycle	-1.57656	#N/A	1.56389	#N/A	#N/A	#N/A
regulation of mitotic sister chromatid separation	-1.57656	#N/A	1.56389	#N/A	#N/A	#N/A
regulation of sister chromatid segregation	-1.57656	#N/A	1.56389	#N/A	#N/A	#N/A
metaphase/anaphase transition of cell cycle	-1.57656	#N/A	1.56389	#N/A	#N/A	#N/A
regulation of chromosome separation	-1.57656	#N/A	1.56389	#N/A	#N/A	#N/A
semaphorin-plexin signaling pathway	-1.56264	#N/A	#N/A	#N/A	#N/A	#N/A
DNA-binding transcription repressor activity	1.45549	#N/A	#N/A	#N/A	#N/A	#N/A
DNA-binding transcription repressor activity, RNA polymerase II-specific	1.45549	#N/A	#N/A	#N/A	#N/A	#N/A
anatomical structure development	-1.30192	#N/A	#N/A	#N/A	#N/A	#N/A
inner dynein arm assembly	-1.48512	#N/A	#N/A	#N/A	#N/A	#N/A
tRNA-specific ribonuclease activity	1.54485	#N/A	#N/A	#N/A	#N/A	#N/A
P-type calcium transporter activity	-1.43995	#N/A	#N/A	#N/A	#N/A	1.44728
cell cycle	-1.25601	#N/A	#N/A	#N/A	#N/A	#N/A
endonuclease activity, active with either ribo- or deoxyribonucleic acids and producing 3'-phosphomonoesters	1.54237	#N/A	-1.46805	#N/A	#N/A	#N/A
carbonyl reductase (NADPH) activity	1.63422	#N/A	#N/A	#N/A	#N/A	#N/A
intracellular ligand-gated ion channel activity	-1.55259	#N/A	#N/A	#N/A	#N/A	#N/A
telomere capping	-1.45862	#N/A	#N/A	#N/A	#N/A	#N/A
neurogenesis	-1.39438	#N/A	#N/A	#N/A	#N/A	#N/A
membrane invagination	1.44611	#N/A	#N/A	#N/A	#N/A	#N/A
plasma membrane invagination	1.44611	#N/A	#N/A	#N/A	#N/A	#N/A
[heparan sulfate]-glucosamine 3-sulfotransferase 1 activity	1.44523	#N/A	#N/A	#N/A	1.39137	#N/A
pyrimidine-containing compound biosynthetic process	1.85835	#N/A	-1.85408	#N/A	#N/A	#N/A
mitotic sister chromatid separation	-1.58991	#N/A	#N/A	#N/A	#N/A	#N/A
plasma membrane bounded cell projection organization	-1.27635	#N/A	#N/A	#N/A	#N/A	#N/A
pyrimidine nucleoside triphosphate metabolic process	1.57204	#N/A	-1.75454	#N/A	#N/A	#N/A
cell-cell adhesion via plasma-membrane adhesion molecules	1.63862	1.60291	#N/A	#N/A	-1.57001	#N/A
pseudouridine synthesis	1.64583	#N/A	#N/A	#N/A	#N/A	#N/A
spindle assembly	-1.54985	#N/A	#N/A	#N/A	#N/A	#N/A
plasma membrane phospholipid scrambling	1.52093	#N/A	#N/A	#N/A	#N/A	#N/A
sequence-specific double-stranded DNA binding	-1.26713	#N/A	#N/A	#N/A	#N/A	#N/A
signaling receptor binding	-1.37067	#N/A	#N/A	#N/A	#N/A	1.30821
pyrimidine nucleotide biosynthetic process	1.78125	#N/A	-1.82896	#N/A	#N/A	#N/A
tRNA 5'-end processing	1.5605	#N/A	#N/A	#N/A	#N/A	#N/A
adenylate cyclase-modulating G protein-coupled receptor signaling pathway	-1.46364	#N/A	#N/A	#N/A	#N/A	#N/A
ammonia-lyase activity	-1.46889	#N/A	1.54862	#N/A	#N/A	#N/A
cholesterol biosynthetic process	-1.52613	#N/A	#N/A	#N/A	#N/A	#N/A
secondary alcohol biosynthetic process	-1.52613	#N/A	#N/A	#N/A	#N/A	#N/A
mitotic cell cycle process	-1.32122	#N/A	#N/A	#N/A	#N/A	#N/A
calcium channel complex	-1.57324	#N/A	#N/A	#N/A	#N/A	1.54886
nuclear inner membrane	1.54793	#N/A	#N/A	1.5161	#N/A	#N/A
mitochondrial RNA processing	1.54669	#N/A	#N/A	#N/A	#N/A	#N/A
septin ring	-1.43699	#N/A	#N/A	#N/A	#N/A	#N/A
septin complex	-1.43699	#N/A	#N/A	#N/A	#N/A	#N/A
septin cytoskeleton	-1.43699	#N/A	#N/A	#N/A	#N/A	#N/A
nucleosome assembly	1.66411	#N/A	#N/A	#N/A	#N/A	#N/A
pyrimidine ribonucleotide metabolic process	1.59704	#N/A	-1.62488	#N/A	#N/A	#N/A
pyrimidine ribonucleotide biosynthetic process	1.59704	#N/A	-1.62488	#N/A	#N/A	#N/A
sodium channel activity	1.54115	#N/A	#N/A	#N/A	#N/A	#N/A
nucleosome organization	1.61928	#N/A	#N/A	#N/A	#N/A	#N/A
cell projection organization	-1.2793	#N/A	#N/A	#N/A	#N/A	#N/A
histone methyltransferase activity (H4-K20 specific)	-1.42283	1.48865	1.45438	#N/A	#N/A	#N/A
pyrimidine nucleotide metabolic process	1.75162	#N/A	-1.81579	#N/A	#N/A	#N/A
meiotic cell cycle process	-1.4291	#N/A	#N/A	#N/A	#N/A	#N/A
mannosyltransferase activity	1.55077	#N/A	#N/A	#N/A	#N/A	#N/A
signaling receptor activity	-1.2179	#N/A	#N/A	-1.18378	#N/A	1.23768
molecular transducer activity	-1.2179	#N/A	#N/A	-1.18378	#N/A	1.23768
cytokinesis	-1.46023	#N/A	#N/A	#N/A	#N/A	#N/A
postsynaptic specialization	-1.5648	#N/A	#N/A	#N/A	#N/A	#N/A
cholesterol metabolic process	-1.54638	-1.54046	#N/A	#N/A	#N/A	#N/A
cysteine metabolic process	-1.56324	#N/A	#N/A	#N/A	#N/A	#N/A
regulation of calcium ion-dependent exocytosis	1.55303	1.56516	#N/A	#N/A	#N/A	#N/A
regulation of cytokinesis	-1.55788	#N/A	#N/A	#N/A	#N/A	#N/A
RNA polymerase II CTD heptapeptide repeat kinase activity	-1.4227	#N/A	#N/A	#N/A	#N/A	#N/A
heterochromatin organization	-1.52645	#N/A	#N/A	#N/A	#N/A	#N/A
sterol metabolic process	-1.48405	#N/A	#N/A	#N/A	#N/A	#N/A
iron ion transport	1.51218	#N/A	#N/A	1.66148	#N/A	-1.62035
DNA metabolic process	-1.23728	#N/A	#N/A	#N/A	#N/A	#N/A
response to temperature stimulus	1.54713	#N/A	#N/A	#N/A	#N/A	#N/A
methionine metabolic process	-1.51711	#N/A	#N/A	#N/A	#N/A	#N/A
methionine biosynthetic process	-1.51711	#N/A	#N/A	#N/A	#N/A	#N/A
heterotrimeric G-protein complex	-1.57166	#N/A	#N/A	#N/A	#N/A	1.48584
regulation of chromosome segregation	-1.55227	#N/A	1.56285	#N/A	#N/A	#N/A
establishment of protein localization to vacuole	-1.4974	#N/A	#N/A	#N/A	#N/A	#N/A
multicellular organismal process	-1.23627	#N/A	#N/A	#N/A	#N/A	#N/A
integral component of membrane	-1.37012	#N/A	#N/A	#N/A	#N/A	#N/A
cellular amino acid biosynthetic process	-1.43165	#N/A	#N/A	#N/A	#N/A	#N/A
N-methyltransferase activity	-1.43019	#N/A	1.39859	#N/A	#N/A	#N/A
mitotic cell cycle checkpoint signaling	-1.47026	#N/A	#N/A	1.72014	#N/A	#N/A
spindle midzone assembly	-1.41528	#N/A	1.44005	-1.53205	#N/A	1.41421
carbohydrate:cation symporter activity	-1.45154	#N/A	#N/A	#N/A	#N/A	#N/A
homoserine metabolic process	-1.51301	#N/A	#N/A	#N/A	#N/A	#N/A
cell recognition	-1.5275	#N/A	#N/A	#N/A	#N/A	#N/A
neuron recognition	-1.5275	#N/A	#N/A	#N/A	#N/A	#N/A
dendrite self-avoidance	-1.5275	#N/A	#N/A	#N/A	#N/A	#N/A
response to UV	-1.49507	#N/A	1.52139	#N/A	#N/A	#N/A
single-stranded DNA binding	-1.44276	#N/A	1.52431	#N/A	#N/A	-1.44718
acid-amino acid ligase activity	#N/A	-1.85674	#N/A	#N/A	#N/A	#N/A
ATP binding	#N/A	-1.33096	#N/A	#N/A	#N/A	#N/A
ATP hydrolysis activity	#N/A	-1.51894	#N/A	#N/A	#N/A	#N/A
protein-glutamic acid ligase activity	#N/A	-1.74349	-1.59289	#N/A	#N/A	#N/A
tubulin-glutamic acid ligase activity	#N/A	-1.74349	-1.59289	#N/A	#N/A	#N/A
axonemal microtubule	#N/A	1.70303	#N/A	#N/A	#N/A	#N/A
pyrophosphatase activity	#N/A	-1.39848	#N/A	#N/A	#N/A	#N/A
hydrolase activity, acting on acid anhydrides	#N/A	-1.39602	#N/A	#N/A	#N/A	#N/A
ribonucleoside triphosphate phosphatase activity	#N/A	-1.43038	#N/A	#N/A	#N/A	#N/A
quinone binding	#N/A	-1.71027	#N/A	#N/A	#N/A	#N/A
adenyl nucleotide binding	#N/A	-1.30471	#N/A	#N/A	#N/A	#N/A
hydrolase activity, acting on acid anhydrides, in phosphorus-containing anhydrides	#N/A	-1.38107	#N/A	#N/A	#N/A	#N/A
hydrolase activity, acting on acid carbon-carbon bonds	#N/A	-1.53827	#N/A	#N/A	#N/A	#N/A
hydrolase activity, acting on acid carbon-carbon bonds, in ketonic substances	#N/A	-1.53827	#N/A	#N/A	#N/A	#N/A
adenyl ribonucleotide binding	#N/A	-1.31766	#N/A	#N/A	#N/A	#N/A
protein folding chaperone	#N/A	-1.73632	#N/A	1.85452	#N/A	#N/A
protein O-linked glycosylation	#N/A	-1.68619	#N/A	#N/A	#N/A	#N/A
active transmembrane transporter activity	#N/A	-1.48808	#N/A	#N/A	#N/A	#N/A
synapse assembly	#N/A	-1.51728	#N/A	#N/A	#N/A	#N/A
'de novo' post-translational protein folding	#N/A	-1.74026	#N/A	1.53029	#N/A	#N/A
chaperone cofactor-dependent protein refolding	#N/A	-1.74026	#N/A	1.53029	#N/A	#N/A
ribosome binding	#N/A	-1.70062	#N/A	#N/A	#N/A	-1.54599
4 iron, 4 sulfur cluster binding	#N/A	-1.72113	#N/A	#N/A	#N/A	#N/A
cyclin-dependent protein serine/threonine kinase activator activity	#N/A	-1.60894	#N/A	#N/A	#N/A	#N/A
SUMO transferase activity	#N/A	-1.58891	#N/A	#N/A	#N/A	#N/A
chaperone-mediated protein folding	#N/A	-1.68549	#N/A	1.56999	#N/A	#N/A
ATP-dependent activity	#N/A	-1.35756	#N/A	#N/A	#N/A	#N/A
phosphatidylinositol-4,5-bisphosphate phosphatase activity	#N/A	1.7065	#N/A	#N/A	#N/A	#N/A
positive regulation of response to DNA damage stimulus	#N/A	-1.68703	#N/A	#N/A	#N/A	#N/A
protein refolding	#N/A	-1.64699	#N/A	1.6585	#N/A	#N/A
DNA N-glycosylase activity	#N/A	-1.56815	#N/A	#N/A	#N/A	#N/A
pyridine nucleotide metabolic process	#N/A	-1.60494	#N/A	#N/A	#N/A	#N/A
nicotinamide nucleotide metabolic process	#N/A	-1.60494	#N/A	#N/A	#N/A	#N/A
signaling adaptor activity	#N/A	1.76437	#N/A	#N/A	#N/A	1.51031
pyridine-containing compound metabolic process	#N/A	-1.68134	#N/A	#N/A	#N/A	#N/A
trans-Golgi network	#N/A	-1.56015	#N/A	#N/A	#N/A	#N/A
generation of catalytic spliceosome for second transesterification step	#N/A	-1.49179	#N/A	#N/A	#N/A	#N/A
phosphatidylinositol bisphosphate phosphatase activity	#N/A	1.69792	#N/A	#N/A	#N/A	#N/A
translation elongation factor activity	#N/A	-1.66482	#N/A	1.54874	#N/A	#N/A
'de novo' protein folding	#N/A	-1.71116	#N/A	1.54906	#N/A	#N/A
steroid biosynthetic process	#N/A	-1.56922	#N/A	#N/A	#N/A	#N/A
negative regulation of response to DNA damage stimulus	#N/A	-1.48606	#N/A	#N/A	#N/A	#N/A
calcium channel regulator activity	#N/A	1.66102	#N/A	#N/A	#N/A	#N/A
telomerase holoenzyme complex	#N/A	-1.53348	#N/A	#N/A	#N/A	#N/A
telomerase RNA binding	#N/A	-1.53348	#N/A	#N/A	#N/A	#N/A
sphingosine-1-phosphate phosphatase activity	#N/A	-1.47924	#N/A	#N/A	-1.54211	#N/A
lipid phosphatase activity	#N/A	-1.47924	#N/A	#N/A	-1.54211	#N/A
arylesterase activity	#N/A	1.5004	-1.42657	#N/A	#N/A	1.4279
beta-1,4-N-acetylgalactosaminyltransferase activity	#N/A	1.57694	#N/A	#N/A	#N/A	#N/A
N-acetyl-beta-glucosaminyl-glycoprotein 4-beta-N-acetylgalactosaminyltransferase activity	#N/A	1.57694	#N/A	#N/A	#N/A	#N/A
transmembrane transport	#N/A	-1.26686	#N/A	#N/A	#N/A	#N/A
recycling endosome	#N/A	-1.65225	#N/A	#N/A	#N/A	#N/A
lamellipodium	#N/A	-1.52305	#N/A	#N/A	#N/A	#N/A
oxidoreductase activity, acting on NAD(P)H, heme protein as acceptor	#N/A	-1.47374	#N/A	#N/A	#N/A	#N/A
tubulin binding	#N/A	-1.44888	#N/A	#N/A	#N/A	#N/A
SCF-dependent proteasomal ubiquitin-dependent protein catabolic process	#N/A	-1.61971	#N/A	#N/A	#N/A	#N/A
regulation of response to DNA damage stimulus	#N/A	-1.56996	#N/A	1.61973	#N/A	#N/A
positive regulation of cellular metabolic process	#N/A	-1.30426	#N/A	#N/A	#N/A	#N/A
ATPase-coupled transmembrane transporter activity	#N/A	-1.43561	#N/A	#N/A	#N/A	#N/A
regulation of translational initiation	#N/A	1.56974	#N/A	#N/A	#N/A	#N/A
transmembrane receptor protein kinase activity	#N/A	-1.579	-1.58983	-1.65715	#N/A	#N/A
regulation of TORC1 signaling	#N/A	-1.57697	#N/A	#N/A	#N/A	#N/A
tRNA methyltransferase complex	#N/A	1.4624	#N/A	#N/A	#N/A	#N/A
cellular sodium ion homeostasis	#N/A	-1.49241	#N/A	#N/A	#N/A	#N/A
cellular potassium ion homeostasis	#N/A	-1.49241	#N/A	#N/A	#N/A	#N/A
sodium ion export across plasma membrane	#N/A	-1.49241	#N/A	#N/A	#N/A	#N/A
export across plasma membrane	#N/A	-1.49241	#N/A	#N/A	#N/A	#N/A
integrin binding	#N/A	-1.56857	#N/A	#N/A	#N/A	#N/A
transmembrane receptor protein tyrosine kinase activity	#N/A	-1.57544	-1.6509	-1.64381	#N/A	#N/A
translation release factor activity	#N/A	1.5243	#N/A	#N/A	#N/A	#N/A
translation termination factor activity	#N/A	1.5243	#N/A	#N/A	#N/A	#N/A
regulation of calcium ion transmembrane transporter activity	#N/A	1.52399	#N/A	#N/A	#N/A	#N/A
regulation of calcium ion transmembrane transport	#N/A	1.52399	#N/A	#N/A	#N/A	#N/A
mannosyltransferase complex	#N/A	-1.482	#N/A	#N/A	-1.60667	#N/A
phosphatidylinositol phosphate 5-phosphatase activity	#N/A	1.58047	#N/A	#N/A	#N/A	#N/A
peptidyl-lysine modification	#N/A	-1.58595	#N/A	#N/A	#N/A	#N/A
catalytic activity, acting on a nucleic acid	#N/A	-1.27798	#N/A	1.28661	#N/A	#N/A
lipoprotein particle receptor binding	#N/A	-1.43787	#N/A	#N/A	#N/A	#N/A
snRNA transcription by RNA polymerase II	#N/A	-1.47651	#N/A	#N/A	#N/A	#N/A
cellular response to amino acid starvation	#N/A	-1.53835	#N/A	#N/A	#N/A	#N/A
response to amino acid starvation	#N/A	-1.53835	#N/A	#N/A	#N/A	#N/A
positive regulation of cellular process	#N/A	-1.26632	#N/A	#N/A	#N/A	#N/A
myosin II complex	#N/A	1.52254	#N/A	-1.69552	#N/A	#N/A
positive regulation of biological process	#N/A	-1.24376	#N/A	#N/A	#N/A	#N/A
regulation of double-strand break repair	#N/A	1.54931	#N/A	1.59631	#N/A	#N/A
protein polyglutamylation	#N/A	-1.61927	#N/A	#N/A	#N/A	#N/A
positive regulation of cyclin-dependent protein serine/threonine kinase activity	#N/A	-1.43122	#N/A	#N/A	#N/A	#N/A
positive regulation of cyclin-dependent protein kinase activity	#N/A	-1.43122	#N/A	#N/A	#N/A	#N/A
pyridine-containing compound biosynthetic process	#N/A	-1.61269	#N/A	#N/A	#N/A	#N/A
sodium:potassium-exchanging ATPase complex	#N/A	-1.42916	#N/A	#N/A	#N/A	#N/A
cation-transporting ATPase complex	#N/A	-1.42916	#N/A	#N/A	#N/A	#N/A
ATPase dependent transmembrane transport complex	#N/A	-1.42916	#N/A	#N/A	#N/A	#N/A
COPI vesicle coat	#N/A	1.48919	1.86736	#N/A	#N/A	#N/A
COPI-coated vesicle	#N/A	1.48919	1.86736	#N/A	#N/A	#N/A
COPI-coated vesicle membrane	#N/A	1.48919	1.86736	#N/A	#N/A	#N/A
brain development	#N/A	1.52811	#N/A	1.54869	#N/A	#N/A
head development	#N/A	1.52811	#N/A	1.54869	#N/A	#N/A
hormone activity	#N/A	1.48445	1.6912	#N/A	#N/A	#N/A
ribonucleoprotein complex binding	#N/A	-1.49355	#N/A	#N/A	#N/A	-1.46653
glucose 6-phosphate metabolic process	#N/A	-1.58583	#N/A	#N/A	#N/A	#N/A
neurexin family protein binding	#N/A	-1.42452	#N/A	#N/A	#N/A	#N/A
chromosome passenger complex	#N/A	-1.42434	1.41659	#N/A	#N/A	-1.48992
CCAAT-binding factor complex	#N/A	-1.45733	#N/A	#N/A	#N/A	#N/A
negative regulation of cell motility	#N/A	1.54829	-1.46006	-1.75095	#N/A	#N/A
carbohydrate phosphatase activity	#N/A	-1.45602	#N/A	#N/A	1.50205	#N/A
sugar-phosphatase activity	#N/A	-1.45602	#N/A	#N/A	1.50205	#N/A
oxidized base lesion DNA N-glycosylase activity	#N/A	-1.41293	#N/A	#N/A	#N/A	#N/A
primary active transmembrane transporter activity	#N/A	-1.39922	#N/A	#N/A	#N/A	#N/A
protein glycosylation	#N/A	-1.37854	#N/A	#N/A	#N/A	#N/A
macromolecule glycosylation	#N/A	-1.37854	#N/A	#N/A	#N/A	#N/A
intracellular lipid transport	#N/A	-1.53089	#N/A	#N/A	#N/A	#N/A
membrane protein ectodomain proteolysis	#N/A	1.53124	#N/A	#N/A	#N/A	#N/A
small ribosomal subunit rRNA binding	#N/A	1.52949	#N/A	1.50958	#N/A	#N/A
poly(A) binding	#N/A	-1.44296	#N/A	#N/A	#N/A	#N/A
poly-purine tract binding	#N/A	-1.44296	#N/A	#N/A	#N/A	#N/A
oxidoreductase activity, acting on single donors with incorporation of molecular oxygen	#N/A	-1.54153	#N/A	#N/A	#N/A	#N/A
oxidoreductase activity, acting on single donors with incorporation of molecular oxygen, incorporation of two atoms of oxygen	#N/A	-1.54153	#N/A	#N/A	#N/A	#N/A
ligase activity, forming carbon-nitrogen bonds	#N/A	-1.48362	#N/A	#N/A	#N/A	#N/A
steroid metabolic process	#N/A	-1.49287	#N/A	#N/A	#N/A	#N/A
cysteine-type endopeptidase activity	#N/A	-1.43183	#N/A	#N/A	#N/A	#N/A
cytoskeletal protein binding	#N/A	-1.25215	#N/A	#N/A	#N/A	#N/A
heat shock protein binding	#N/A	-1.50336	#N/A	#N/A	#N/A	#N/A
fucosylation	#N/A	-1.52629	#N/A	#N/A	#N/A	#N/A
protein sumoylation	#N/A	-1.50421	#N/A	#N/A	#N/A	#N/A
glycosphingolipid metabolic process	#N/A	1.64837	#N/A	#N/A	#N/A	#N/A
sterol biosynthetic process	#N/A	-1.48949	#N/A	#N/A	#N/A	#N/A
Golgi apparatus subcompartment	#N/A	-1.3986	#N/A	#N/A	#N/A	#N/A
indole-containing compound metabolic process	#N/A	-1.44648	#N/A	#N/A	#N/A	#N/A
positive regulation of DNA repair	#N/A	-1.51286	#N/A	#N/A	#N/A	#N/A
antiporter activity	#N/A	-1.4774	#N/A	#N/A	#N/A	#N/A
postsynapse organization	#N/A	-1.418	#N/A	#N/A	#N/A	#N/A
NADP metabolic process	#N/A	-1.52713	#N/A	#N/A	#N/A	#N/A
fucosyltransferase activity	#N/A	-1.49356	#N/A	#N/A	#N/A	#N/A
translation factor activity, RNA binding	#N/A	-1.4107	#N/A	1.40254	#N/A	#N/A
G protein-coupled receptor kinase activity	#N/A	#N/A	-1.56694	#N/A	#N/A	#N/A
non-membrane spanning protein tyrosine kinase activity	#N/A	#N/A	-1.89076	#N/A	#N/A	#N/A
phosphate-containing compound metabolic process	#N/A	#N/A	-1.32255	#N/A	#N/A	#N/A
tube morphogenesis	#N/A	#N/A	1.68863	#N/A	#N/A	#N/A
tube development	#N/A	#N/A	1.68863	#N/A	#N/A	#N/A
microtubule severing ATPase activity	#N/A	#N/A	1.52842	#N/A	#N/A	#N/A
protein-containing complex destabilizing activity	#N/A	#N/A	1.52842	#N/A	#N/A	#N/A
protein tyrosine kinase activity	#N/A	#N/A	-1.76964	-1.48342	#N/A	#N/A
cadherin binding	#N/A	#N/A	1.75177	-1.89277	#N/A	1.5547
protein kinase C binding	#N/A	#N/A	1.65015	#N/A	#N/A	#N/A
phosphorus metabolic process	#N/A	#N/A	-1.31484	#N/A	#N/A	#N/A
lysophospholipase activity	#N/A	#N/A	1.50614	#N/A	#N/A	#N/A
nucleoside triphosphate metabolic process	#N/A	#N/A	-1.6413	#N/A	#N/A	#N/A
sulfur compound catabolic process	#N/A	#N/A	1.61468	1.6415	#N/A	#N/A
phosphorylation	#N/A	#N/A	-1.37375	#N/A	#N/A	#N/A
carbohydrate:proton symporter activity	#N/A	#N/A	1.57101	#N/A	#N/A	#N/A
sucrose:proton symporter activity	#N/A	#N/A	1.57101	#N/A	#N/A	#N/A
sucrose transmembrane transporter activity	#N/A	#N/A	1.57101	#N/A	#N/A	#N/A
sucrose:cation symporter activity	#N/A	#N/A	1.57101	#N/A	#N/A	#N/A
disaccharide transmembrane transporter activity	#N/A	#N/A	1.57101	#N/A	#N/A	#N/A
oligosaccharide transmembrane transporter activity	#N/A	#N/A	1.57101	#N/A	#N/A	#N/A
transferase activity, transferring phosphorus-containing groups	#N/A	#N/A	-1.2957	#N/A	#N/A	#N/A
transcription factor TFIIIC complex	#N/A	#N/A	-1.7342	#N/A	#N/A	#N/A
UTP biosynthetic process	#N/A	#N/A	-1.63206	#N/A	#N/A	#N/A
UTP metabolic process	#N/A	#N/A	-1.63206	#N/A	#N/A	#N/A
glycolytic process	#N/A	#N/A	-1.70725	#N/A	#N/A	#N/A
nucleoside diphosphate phosphorylation	#N/A	#N/A	-1.70725	#N/A	#N/A	#N/A
ATP generation from ADP	#N/A	#N/A	-1.70725	#N/A	#N/A	#N/A
nucleotide phosphorylation	#N/A	#N/A	-1.70725	#N/A	#N/A	#N/A
angiogenesis	#N/A	#N/A	1.56128	#N/A	#N/A	#N/A
blood vessel development	#N/A	#N/A	1.56128	#N/A	#N/A	#N/A
vasculature development	#N/A	#N/A	1.56128	#N/A	#N/A	#N/A
blood vessel morphogenesis	#N/A	#N/A	1.56128	#N/A	#N/A	#N/A
ribonucleoside diphosphate metabolic process	#N/A	#N/A	-1.69112	#N/A	#N/A	#N/A
ribonucleoside triphosphate metabolic process	#N/A	#N/A	-1.60454	#N/A	#N/A	#N/A
glutathione catabolic process	#N/A	#N/A	1.55144	1.51658	#N/A	#N/A
purine nucleoside diphosphate metabolic process	#N/A	#N/A	-1.66932	#N/A	#N/A	#N/A
purine ribonucleoside diphosphate metabolic process	#N/A	#N/A	-1.66932	#N/A	#N/A	#N/A
ADP metabolic process	#N/A	#N/A	-1.66932	#N/A	#N/A	#N/A
purine ribonucleoside triphosphate metabolic process	#N/A	#N/A	-1.61734	#N/A	#N/A	#N/A
phosphotransferase activity, alcohol group as acceptor	#N/A	#N/A	-1.31518	#N/A	#N/A	#N/A
circulatory system development	#N/A	#N/A	1.6635	#N/A	#N/A	#N/A
phospholipid dephosphorylation	#N/A	#N/A	-1.66488	#N/A	#N/A	#N/A
oxidoreductase activity, acting on NAD(P)H, oxygen as acceptor	#N/A	#N/A	-1.57856	#N/A	#N/A	#N/A
CTP biosynthetic process	#N/A	#N/A	-1.5925	#N/A	#N/A	#N/A
CTP metabolic process	#N/A	#N/A	-1.5925	#N/A	#N/A	#N/A
oxidoreductase activity, acting on NAD(P)H	#N/A	#N/A	-1.69662	#N/A	#N/A	#N/A
regulation of protein kinase A signaling	#N/A	#N/A	-1.49608	#N/A	#N/A	#N/A
kinase activity	#N/A	#N/A	-1.29494	#N/A	#N/A	#N/A
purine nucleoside triphosphate metabolic process	#N/A	#N/A	-1.60175	#N/A	#N/A	#N/A
cellular modified amino acid catabolic process	#N/A	#N/A	1.61369	#N/A	#N/A	#N/A
regulation of angiogenesis	#N/A	#N/A	1.46795	#N/A	#N/A	#N/A
regulation of vasculature development	#N/A	#N/A	1.46795	#N/A	#N/A	#N/A
phosphatase binding	#N/A	#N/A	-1.6578	#N/A	#N/A	#N/A
execution phase of apoptosis	#N/A	#N/A	1.57117	#N/A	#N/A	#N/A
RNA polymerase III transcription regulator complex	#N/A	#N/A	-1.61519	1.52109	1.4788	#N/A
sequestering of actin monomers	#N/A	#N/A	-1.54301	#N/A	#N/A	#N/A
protein phosphorylation	#N/A	#N/A	-1.31058	#N/A	#N/A	#N/A
nucleoside diphosphate metabolic process	#N/A	#N/A	-1.67398	#N/A	#N/A	#N/A
microtubule anchoring at centrosome	#N/A	#N/A	-1.48251	#N/A	#N/A	#N/A
organophosphate metabolic process	#N/A	#N/A	-1.31346	#N/A	#N/A	#N/A
MAPK cascade	#N/A	#N/A	-1.618	#N/A	#N/A	#N/A
carbohydrate catabolic process	#N/A	#N/A	-1.61093	#N/A	#N/A	#N/A
potassium ion homeostasis	#N/A	#N/A	-1.6282	#N/A	#N/A	#N/A
mitotic spindle assembly checkpoint signaling	#N/A	#N/A	1.62535	1.52347	#N/A	#N/A
spindle checkpoint signaling	#N/A	#N/A	1.62535	1.52347	#N/A	#N/A
negative regulation of sister chromatid segregation	#N/A	#N/A	1.62535	1.52347	#N/A	#N/A
regulation of mitotic sister chromatid segregation	#N/A	#N/A	1.62535	1.52347	#N/A	#N/A
negative regulation of mitotic sister chromatid segregation	#N/A	#N/A	1.62535	1.52347	#N/A	#N/A
negative regulation of mitotic nuclear division	#N/A	#N/A	1.62535	1.52347	#N/A	#N/A
negative regulation of mitotic metaphase/anaphase transition	#N/A	#N/A	1.62535	1.52347	#N/A	#N/A
negative regulation of nuclear division	#N/A	#N/A	1.62535	1.52347	#N/A	#N/A
negative regulation of chromosome segregation	#N/A	#N/A	1.62535	1.52347	#N/A	#N/A
spindle assembly checkpoint signaling	#N/A	#N/A	1.62535	1.52347	#N/A	#N/A
mitotic spindle checkpoint signaling	#N/A	#N/A	1.62535	1.52347	#N/A	#N/A
negative regulation of metaphase/anaphase transition of cell cycle	#N/A	#N/A	1.62535	1.52347	#N/A	#N/A
negative regulation of chromosome separation	#N/A	#N/A	1.62535	1.52347	#N/A	#N/A
negative regulation of mitotic sister chromatid separation	#N/A	#N/A	1.62535	1.52347	#N/A	#N/A
negative regulation of chromosome organization	#N/A	#N/A	1.62535	1.52347	#N/A	#N/A
pyrimidine ribonucleoside triphosphate metabolic process	#N/A	#N/A	-1.65499	#N/A	#N/A	#N/A
pyrimidine ribonucleoside triphosphate biosynthetic process	#N/A	#N/A	-1.65499	#N/A	#N/A	#N/A
protein kinase activity	#N/A	#N/A	-1.31337	#N/A	#N/A	#N/A
kinetochore	#N/A	#N/A	1.54639	#N/A	#N/A	#N/A
organelle fission	#N/A	#N/A	1.36064	#N/A	#N/A	#N/A
positive regulation of protein ubiquitination	#N/A	#N/A	1.55985	#N/A	#N/A	#N/A
actin monomer binding	#N/A	#N/A	-1.64073	#N/A	#N/A	#N/A
pyrimidine-containing compound metabolic process	#N/A	#N/A	-1.6696	#N/A	#N/A	-1.48682
pyruvate metabolic process	#N/A	#N/A	-1.63404	#N/A	#N/A	#N/A
response to lipid	#N/A	#N/A	1.52727	#N/A	#N/A	#N/A
Lsm1-7-Pat1 complex	#N/A	#N/A	-1.51937	#N/A	#N/A	#N/A
C-terminal protein amino acid modification	#N/A	#N/A	-1.51664	#N/A	#N/A	#N/A
organic hydroxy compound catabolic process	#N/A	#N/A	-1.5412	#N/A	#N/A	#N/A
Lys48-specific deubiquitinase activity	#N/A	#N/A	1.49541	#N/A	#N/A	#N/A
amphisome	#N/A	#N/A	1.44035	#N/A	#N/A	#N/A
aggrephagy	#N/A	#N/A	1.49379	#N/A	#N/A	#N/A
negative regulation of locomotion	#N/A	#N/A	-1.56423	#N/A	#N/A	1.50531
K63-linked polyubiquitin modification-dependent protein binding	#N/A	#N/A	1.57437	#N/A	#N/A	#N/A
2'-deoxyribonucleotide metabolic process	#N/A	#N/A	-1.51204	#N/A	#N/A	#N/A
deoxyribose phosphate metabolic process	#N/A	#N/A	-1.51204	#N/A	#N/A	#N/A
regulation of chromosome organization	#N/A	#N/A	1.63379	#N/A	#N/A	#N/A
mitophagy	#N/A	#N/A	1.51568	#N/A	#N/A	#N/A
organophosphate biosynthetic process	#N/A	#N/A	-1.31147	#N/A	#N/A	#N/A
midbody	#N/A	#N/A	1.5471	#N/A	#N/A	#N/A
superoxide metabolic process	#N/A	#N/A	-1.57989	#N/A	#N/A	#N/A
positive regulation of protein modification by small protein conjugation or removal	#N/A	#N/A	1.53792	#N/A	#N/A	#N/A
superoxide-generating NAD(P)H oxidase activity	#N/A	#N/A	-1.50032	#N/A	#N/A	#N/A
glycosyl compound biosynthetic process	#N/A	#N/A	-1.57033	#N/A	#N/A	#N/A
mitochondrial proton-transporting ATP synthase complex assembly	#N/A	#N/A	1.4755	#N/A	#N/A	#N/A
proton-transporting ATP synthase complex assembly	#N/A	#N/A	1.4755	#N/A	#N/A	#N/A
post-translational protein modification	#N/A	#N/A	-1.59808	#N/A	#N/A	#N/A
nucleotide-excision repair	#N/A	#N/A	1.448	#N/A	#N/A	#N/A
regulation of carbohydrate metabolic process	#N/A	#N/A	-1.5135	#N/A	#N/A	#N/A
regulation of cellular carbohydrate metabolic process	#N/A	#N/A	-1.5135	#N/A	#N/A	#N/A
U2-type spliceosomal complex	#N/A	#N/A	-1.49492	#N/A	#N/A	#N/A
NADPH oxidase complex	#N/A	#N/A	-1.48515	#N/A	#N/A	#N/A
NAD binding	#N/A	#N/A	1.39553	-1.4171	#N/A	1.49832
mRNA stabilization	#N/A	#N/A	1.41625	#N/A	#N/A	#N/A
negative regulation of mRNA catabolic process	#N/A	#N/A	1.41625	#N/A	#N/A	#N/A
negative regulation of mRNA metabolic process	#N/A	#N/A	1.41625	#N/A	#N/A	#N/A
L-serine catabolic process	#N/A	#N/A	1.46841	#N/A	#N/A	#N/A
pyrimidine deoxyribonucleotide metabolic process	#N/A	#N/A	-1.4874	#N/A	#N/A	#N/A
autophagy of nucleus	#N/A	#N/A	-1.60556	#N/A	#N/A	#N/A
meiotic chromosome condensation	#N/A	#N/A	-1.44069	#N/A	-1.63228	#N/A
protein K48-linked deubiquitination	#N/A	#N/A	1.5241	#N/A	#N/A	#N/A
endodeoxyribonuclease activity, producing 3'-phosphomonoesters	#N/A	#N/A	-1.43773	#N/A	#N/A	1.43406
cell volume homeostasis	#N/A	#N/A	-1.49252	#N/A	#N/A	#N/A
GTP biosynthetic process	#N/A	#N/A	-1.49184	#N/A	#N/A	#N/A
GTP metabolic process	#N/A	#N/A	-1.49184	#N/A	#N/A	#N/A
locomotion	#N/A	#N/A	-1.47367	#N/A	#N/A	#N/A
folic acid-containing compound biosynthetic process	#N/A	#N/A	1.40493	#N/A	#N/A	#N/A
regulation of cell size	#N/A	#N/A	-1.53523	1.48921	#N/A	#N/A
phenylalanine-tRNA ligase activity	#N/A	#N/A	-1.46281	#N/A	#N/A	#N/A
phenylalanyl-tRNA aminoacylation	#N/A	#N/A	-1.46281	#N/A	#N/A	#N/A
growth factor receptor binding	#N/A	#N/A	-1.45079	#N/A	#N/A	#N/A
cytoplasmic dynein complex	#N/A	#N/A	-1.52027	#N/A	#N/A	#N/A
protein kinase B signaling	#N/A	#N/A	-1.56754	#N/A	#N/A	#N/A
phosphatidylinositol dephosphorylation	#N/A	#N/A	-1.59037	#N/A	#N/A	#N/A
G protein-coupled GABA receptor activity	#N/A	#N/A	1.44477	#N/A	#N/A	#N/A
gamma-aminobutyric acid signaling pathway	#N/A	#N/A	1.44477	#N/A	#N/A	#N/A
G protein-coupled receptor dimeric complex	#N/A	#N/A	1.44477	#N/A	#N/A	#N/A
G protein-coupled receptor heterodimeric complex	#N/A	#N/A	1.44477	#N/A	#N/A	#N/A
G protein-coupled receptor complex	#N/A	#N/A	1.44477	#N/A	#N/A	#N/A
regulation of MAPK cascade	#N/A	#N/A	-1.51883	#N/A	#N/A	#N/A
anatomical structure formation involved in morphogenesis	#N/A	#N/A	1.50715	#N/A	#N/A	#N/A
tRNA-splicing ligase complex	#N/A	#N/A	1.43044	#N/A	#N/A	#N/A
galactosidase activity	#N/A	#N/A	1.48789	#N/A	#N/A	#N/A
S-adenosylmethionine metabolic process	#N/A	#N/A	1.48548	#N/A	#N/A	#N/A
ncRNA metabolic process	#N/A	#N/A	#N/A	1.53994	#N/A	#N/A
ncRNA processing	#N/A	#N/A	#N/A	1.5728	1.27033	#N/A
ionotropic glutamate receptor activity	#N/A	#N/A	#N/A	-1.93899	#N/A	#N/A
regulation of cellular response to stress	#N/A	#N/A	#N/A	1.84842	#N/A	#N/A
regulation of response to stress	#N/A	#N/A	#N/A	1.83222	#N/A	#N/A
RNA processing	#N/A	#N/A	#N/A	1.41166	#N/A	-1.15993
galactoside 2-alpha-L-fucosyltransferase activity	#N/A	#N/A	#N/A	1.64825	1.58428	#N/A
alpha-(1,2)-fucosyltransferase activity	#N/A	#N/A	#N/A	1.64825	1.58428	#N/A
cellular amide metabolic process	#N/A	#N/A	#N/A	1.40742	#N/A	#N/A
catalytic activity, acting on a tRNA	#N/A	#N/A	#N/A	1.70637	#N/A	#N/A
translation	#N/A	#N/A	#N/A	1.43342	#N/A	#N/A
cellular macromolecule biosynthetic process	#N/A	#N/A	#N/A	1.38293	#N/A	#N/A
synaptic membrane	#N/A	#N/A	#N/A	-1.74116	#N/A	#N/A
ribosome biogenesis	#N/A	#N/A	#N/A	1.49731	1.30825	-1.33238
peptide metabolic process	#N/A	#N/A	#N/A	1.39515	#N/A	#N/A
supramolecular polymer	#N/A	#N/A	#N/A	-1.61596	#N/A	#N/A
supramolecular fiber	#N/A	#N/A	#N/A	-1.61596	#N/A	#N/A
catalytic activity, acting on RNA	#N/A	#N/A	#N/A	1.42601	#N/A	#N/A
tissue development	#N/A	#N/A	#N/A	1.82142	1.83343	#N/A
ribonucleoprotein complex biogenesis	#N/A	#N/A	#N/A	1.4634	#N/A	-1.28742
amide biosynthetic process	#N/A	#N/A	#N/A	1.42329	#N/A	#N/A
regulation of cell cycle phase transition	#N/A	#N/A	#N/A	1.70239	#N/A	#N/A
nucleolus	#N/A	#N/A	#N/A	1.54535	#N/A	#N/A
tRNA metabolic process	#N/A	#N/A	#N/A	1.543	#N/A	#N/A
protein folding	#N/A	#N/A	#N/A	1.58165	#N/A	#N/A
neurotransmitter receptor activity	#N/A	#N/A	#N/A	-1.65985	#N/A	#N/A
regulation of microtubule-based process	#N/A	#N/A	#N/A	-1.79159	#N/A	#N/A
microtubule end	#N/A	#N/A	#N/A	-1.88146	#N/A	#N/A
regulation of DNA recombination	#N/A	#N/A	#N/A	1.72597	#N/A	#N/A
synaptic signaling	#N/A	#N/A	#N/A	-1.5125	#N/A	#N/A
cell cycle checkpoint signaling	#N/A	#N/A	#N/A	1.69439	#N/A	#N/A
peptide biosynthetic process	#N/A	#N/A	#N/A	1.40159	#N/A	#N/A
animal organ development	#N/A	#N/A	#N/A	1.71739	1.55884	#N/A
manganese ion transport	#N/A	#N/A	#N/A	-1.66829	-1.56251	1.47324
polymeric cytoskeletal fiber	#N/A	#N/A	#N/A	-1.54179	#N/A	#N/A
membrane-enclosed lumen	#N/A	#N/A	#N/A	1.30596	#N/A	#N/A
organelle lumen	#N/A	#N/A	#N/A	1.30596	#N/A	#N/A
intracellular organelle lumen	#N/A	#N/A	#N/A	1.30596	#N/A	#N/A
cytosolic ribosome	#N/A	#N/A	#N/A	1.58453	1.66798	#N/A
positive regulation of protein-containing complex assembly	#N/A	#N/A	#N/A	-1.71973	#N/A	#N/A
chemical synaptic transmission	#N/A	#N/A	#N/A	-1.48654	#N/A	#N/A
anterograde trans-synaptic signaling	#N/A	#N/A	#N/A	-1.48654	#N/A	#N/A
trans-synaptic signaling	#N/A	#N/A	#N/A	-1.48654	#N/A	#N/A
translational elongation	#N/A	#N/A	#N/A	1.73641	#N/A	#N/A
rRNA processing	#N/A	#N/A	#N/A	1.49303	1.36996	-1.28459
intrinsic apoptotic signaling pathway in response to endoplasmic reticulum stress	#N/A	#N/A	#N/A	1.51257	#N/A	#N/A
coenzyme A metabolic process	#N/A	#N/A	#N/A	-1.63963	#N/A	#N/A
cytoplasmic microtubule	#N/A	#N/A	#N/A	-1.81301	#N/A	#N/A
phosphotransferase activity, for other substituted phosphate groups	#N/A	#N/A	#N/A	1.71068	#N/A	#N/A
cellular response to stress	#N/A	#N/A	#N/A	1.31626	#N/A	#N/A
regulation of mitotic cell cycle phase transition	#N/A	#N/A	#N/A	1.67661	#N/A	#N/A
rRNA metabolic process	#N/A	#N/A	#N/A	1.47377	1.33841	#N/A
positive regulation of protein polymerization	#N/A	#N/A	#N/A	-1.6225	#N/A	#N/A
ATP-dependent protein folding chaperone	#N/A	#N/A	#N/A	1.68521	#N/A	#N/A
ion channel activity	#N/A	#N/A	#N/A	-1.35728	#N/A	1.41749
regulation of microtubule cytoskeleton organization	#N/A	#N/A	#N/A	-1.78581	#N/A	#N/A
microtubule plus-end	#N/A	#N/A	#N/A	-1.79484	#N/A	#N/A
aminoacyl-tRNA editing activity	#N/A	#N/A	#N/A	1.63933	#N/A	#N/A
leukocyte differentiation	#N/A	#N/A	#N/A	1.49623	#N/A	#N/A
negative regulation of cell cycle phase transition	#N/A	#N/A	#N/A	1.58497	#N/A	#N/A
plus-end-directed microtubule motor activity	#N/A	#N/A	#N/A	-1.60268	#N/A	1.49837
ribonucleoprotein complex	#N/A	#N/A	#N/A	1.29494	#N/A	#N/A
regulation of double-strand break repair via homologous recombination	#N/A	#N/A	#N/A	1.55932	#N/A	#N/A
negative regulation of mitotic cell cycle	#N/A	#N/A	#N/A	1.57778	#N/A	#N/A
trans-Golgi network membrane	#N/A	#N/A	#N/A	-1.5966	-1.55919	#N/A
homologous chromosome segregation	#N/A	#N/A	#N/A	-1.77062	#N/A	#N/A
postsynapse	#N/A	#N/A	#N/A	-1.52288	#N/A	#N/A
ribosomal subunit	#N/A	#N/A	#N/A	1.41761	1.49191	#N/A
endoribonuclease activity	#N/A	#N/A	#N/A	1.59581	1.48608	#N/A
microtubule	#N/A	#N/A	#N/A	-1.50481	#N/A	#N/A
muscle organ development	#N/A	#N/A	#N/A	1.55089	1.54029	#N/A
regulation of mitotic cell cycle	#N/A	#N/A	#N/A	1.5002	#N/A	#N/A
regulation of intrinsic apoptotic signaling pathway	#N/A	#N/A	#N/A	1.61198	#N/A	#N/A
hippo signaling	#N/A	#N/A	#N/A	-1.70898	#N/A	#N/A
regulation of cell morphogenesis involved in differentiation	#N/A	#N/A	#N/A	-1.59137	-1.60505	1.48146
transmitter-gated ion channel activity	#N/A	#N/A	#N/A	-1.57803	#N/A	#N/A
transmitter-gated channel activity	#N/A	#N/A	#N/A	-1.57803	#N/A	#N/A
aminoacyl-tRNA ligase activity	#N/A	#N/A	#N/A	1.52894	#N/A	#N/A
tRNA aminoacylation for protein translation	#N/A	#N/A	#N/A	1.52894	#N/A	#N/A
ligase activity, forming carbon-oxygen bonds	#N/A	#N/A	#N/A	1.52894	#N/A	#N/A
channel activity	#N/A	#N/A	#N/A	-1.34144	#N/A	1.4289
passive transmembrane transporter activity	#N/A	#N/A	#N/A	-1.34144	#N/A	1.4289
plasma membrane region	#N/A	#N/A	#N/A	-1.4067	#N/A	#N/A
ribosome	#N/A	#N/A	#N/A	1.37992	1.50025	#N/A
postsynaptic membrane	#N/A	#N/A	#N/A	-1.59343	#N/A	#N/A
cell cycle phase transition	#N/A	#N/A	#N/A	1.51994	#N/A	#N/A
ligase activity	#N/A	#N/A	#N/A	1.38659	#N/A	#N/A
tRNA threonylcarbamoyladenosine metabolic process	#N/A	#N/A	#N/A	1.63269	#N/A	#N/A
microtubule bundle formation	#N/A	#N/A	#N/A	-1.64144	#N/A	1.57901
fatty acid ligase activity	#N/A	#N/A	#N/A	1.60965	1.60392	#N/A
response to stress	#N/A	#N/A	#N/A	1.26686	#N/A	#N/A
negative regulation of cell cycle process	#N/A	#N/A	#N/A	1.52808	#N/A	#N/A
glycerophospholipid metabolic process	#N/A	#N/A	#N/A	1.42213	#N/A	#N/A
glycerophospholipid biosynthetic process	#N/A	#N/A	#N/A	1.44403	#N/A	#N/A
mitochondrial matrix	#N/A	#N/A	#N/A	1.43978	1.36516	-1.34304
diterpenoid metabolic process	#N/A	#N/A	#N/A	-1.54016	#N/A	#N/A
regulation of cytosolic calcium ion concentration	#N/A	#N/A	#N/A	-1.55085	#N/A	1.47359
triglyceride lipase activity	#N/A	#N/A	#N/A	1.51017	#N/A	#N/A
negative regulation of DNA recombination	#N/A	#N/A	#N/A	1.56751	#N/A	#N/A
organonitrogen compound biosynthetic process	#N/A	#N/A	#N/A	1.19524	#N/A	#N/A
calcium ion binding	#N/A	#N/A	#N/A	-1.27003	#N/A	1.44258
positive regulation of catabolic process	#N/A	#N/A	#N/A	1.40805	#N/A	#N/A
glycerolipid biosynthetic process	#N/A	#N/A	#N/A	1.39855	#N/A	#N/A
hydrolase activity, acting on ester bonds	#N/A	#N/A	#N/A	1.24121	#N/A	#N/A
regulation of microtubule polymerization or depolymerization	#N/A	#N/A	#N/A	-1.7036	#N/A	#N/A
cilium or flagellum-dependent cell motility	#N/A	#N/A	#N/A	-1.63931	#N/A	#N/A
cilium-dependent cell motility	#N/A	#N/A	#N/A	-1.63931	#N/A	#N/A
structural constituent of ribosome	#N/A	#N/A	#N/A	1.33122	1.46947	#N/A
regulation of proteolysis involved in protein catabolic process	#N/A	#N/A	#N/A	1.52118	#N/A	#N/A
cis-trans isomerase activity	#N/A	#N/A	#N/A	1.50116	#N/A	#N/A
tRNA aminoacylation	#N/A	#N/A	#N/A	1.4515	#N/A	#N/A
postsynaptic neurotransmitter receptor activity	#N/A	#N/A	#N/A	-1.48846	#N/A	#N/A
small regulatory ncRNA 3'-end processing	#N/A	#N/A	#N/A	1.53907	#N/A	#N/A
cytosolic large ribosomal subunit	#N/A	#N/A	#N/A	1.52004	1.60127	#N/A
ion channel complex	#N/A	#N/A	#N/A	-1.4751	#N/A	1.39221
coenzyme A biosynthetic process	#N/A	#N/A	#N/A	-1.5477	#N/A	#N/A
peptidase complex	#N/A	#N/A	#N/A	1.42917	#N/A	#N/A
negative regulation of mitotic cell cycle phase transition	#N/A	#N/A	#N/A	1.50019	#N/A	#N/A
cilium movement involved in cell motility	#N/A	#N/A	#N/A	-1.67061	#N/A	#N/A
endonuclease activity, active with either ribo- or deoxyribonucleic acids and producing 5'-phosphomonoesters	#N/A	#N/A	#N/A	1.54822	1.61939	#N/A
mitochondrial gene expression	#N/A	#N/A	#N/A	1.43648	#N/A	#N/A
acid-thiol ligase activity	#N/A	#N/A	#N/A	1.58045	1.51801	-1.57242
negative regulation of cell migration	#N/A	#N/A	#N/A	-1.51639	#N/A	#N/A
carbon-nitrogen lyase activity	#N/A	#N/A	#N/A	1.51254	#N/A	#N/A
skeletal muscle organ development	#N/A	#N/A	#N/A	1.42878	1.436	#N/A
DNA-templated transcription initiation	#N/A	#N/A	#N/A	1.41959	#N/A	#N/A
CoA-ligase activity	#N/A	#N/A	#N/A	1.57743	#N/A	-1.54283
muscle system process	#N/A	#N/A	#N/A	-1.54156	#N/A	#N/A
muscle contraction	#N/A	#N/A	#N/A	-1.54156	#N/A	#N/A
protein localization to lysosome	#N/A	#N/A	#N/A	1.52187	#N/A	#N/A
synapse	#N/A	#N/A	#N/A	-1.32961	#N/A	#N/A
supramolecular complex	#N/A	#N/A	#N/A	-1.27292	#N/A	#N/A
preribosome	#N/A	#N/A	#N/A	1.44059	#N/A	#N/A
transmembrane transporter complex	#N/A	#N/A	#N/A	-1.43624	#N/A	#N/A
molecular adaptor activity	#N/A	#N/A	#N/A	-1.3894	#N/A	#N/A
negative regulation of intrinsic apoptotic signaling pathway	#N/A	#N/A	#N/A	1.48613	#N/A	#N/A
nuclear membrane	#N/A	#N/A	#N/A	1.57345	#N/A	#N/A
oxidoreductase activity, acting on the CH-CH group of donors	#N/A	#N/A	#N/A	1.47783	1.60442	#N/A
protein tyrosine/serine/threonine phosphatase activity	#N/A	#N/A	#N/A	1.54601	#N/A	#N/A
regulation of proteasomal protein catabolic process	#N/A	#N/A	#N/A	1.52793	#N/A	#N/A
regulation of potassium ion transport	#N/A	#N/A	#N/A	-1.55351	#N/A	#N/A
positive regulation of MAPK cascade	#N/A	#N/A	#N/A	1.49282	#N/A	#N/A
phospholipid transfer activity	#N/A	#N/A	#N/A	1.52884	#N/A	#N/A
lipid transfer activity	#N/A	#N/A	#N/A	1.55459	#N/A	#N/A
exonucleolytic trimming involved in rRNA processing	#N/A	#N/A	#N/A	1.52647	#N/A	#N/A
exonucleolytic trimming to generate mature 3'-end of 5.8S rRNA from tricistronic rRNA transcript (SSU-rRNA, 5.8S rRNA, LSU-rRNA)	#N/A	#N/A	#N/A	1.52647	#N/A	#N/A
RNA phosphodiester bond hydrolysis, exonucleolytic	#N/A	#N/A	#N/A	1.52647	#N/A	#N/A
regulation of developmental growth	#N/A	#N/A	#N/A	1.52936	#N/A	#N/A
regulation of ubiquitin-dependent protein catabolic process	#N/A	#N/A	#N/A	1.5267	#N/A	#N/A
Mo-molybdopterin cofactor biosynthetic process	#N/A	#N/A	#N/A	-1.52942	#N/A	#N/A
Mo-molybdopterin cofactor metabolic process	#N/A	#N/A	#N/A	-1.52942	#N/A	#N/A
molybdopterin cofactor metabolic process	#N/A	#N/A	#N/A	-1.52942	#N/A	#N/A
prosthetic group metabolic process	#N/A	#N/A	#N/A	-1.52942	#N/A	#N/A
polyprenol metabolic process	#N/A	#N/A	#N/A	-1.49701	-1.53925	#N/A
tRNA processing	#N/A	#N/A	#N/A	1.3702	#N/A	#N/A
protein localization to kinetochore	#N/A	#N/A	#N/A	1.47833	#N/A	#N/A
protein localization to chromosome, centromeric region	#N/A	#N/A	#N/A	1.47833	#N/A	#N/A
protein localization to condensed chromosome	#N/A	#N/A	#N/A	1.47833	#N/A	#N/A
regulation of cell-substrate adhesion	#N/A	#N/A	#N/A	-1.49817	-1.53923	#N/A
regulation of substrate adhesion-dependent cell spreading	#N/A	#N/A	#N/A	-1.49817	-1.53923	#N/A
chromosome localization	#N/A	#N/A	#N/A	-1.64016	#N/A	#N/A
establishment of chromosome localization	#N/A	#N/A	#N/A	-1.64016	#N/A	#N/A
mitochondrial protein-containing complex	#N/A	#N/A	#N/A	1.41223	#N/A	#N/A
cilium organization	#N/A	#N/A	#N/A	-1.32272	#N/A	1.44159
serine-type exopeptidase activity	#N/A	#N/A	#N/A	1.54059	#N/A	#N/A
cation channel complex	#N/A	#N/A	#N/A	-1.49804	#N/A	#N/A
organellar ribosome	#N/A	#N/A	#N/A	1.41354	1.53016	#N/A
mitochondrial ribosome	#N/A	#N/A	#N/A	1.41354	1.53016	#N/A
transcription initiation at RNA polymerase III promoter	#N/A	#N/A	#N/A	1.51579	#N/A	#N/A
sulfur compound transmembrane transporter activity	#N/A	#N/A	#N/A	1.56281	#N/A	#N/A
negative regulation of growth	#N/A	#N/A	#N/A	1.49533	#N/A	#N/A
positive regulation of synaptic transmission	#N/A	#N/A	#N/A	-1.59105	#N/A	#N/A
regulation of proteasomal ubiquitin-dependent protein catabolic process	#N/A	#N/A	#N/A	1.51936	#N/A	#N/A
unfolded protein binding	#N/A	#N/A	#N/A	1.42506	#N/A	#N/A
response to abiotic stimulus	#N/A	#N/A	#N/A	1.4178	#N/A	#N/A
endopeptidase complex	#N/A	#N/A	#N/A	1.44088	#N/A	#N/A
positive regulation of cellular catabolic process	#N/A	#N/A	#N/A	1.4082	#N/A	#N/A
positive regulation of phosphorus metabolic process	#N/A	#N/A	#N/A	-1.4178	#N/A	#N/A
positive regulation of phosphorylation	#N/A	#N/A	#N/A	-1.4178	#N/A	#N/A
positive regulation of phosphate metabolic process	#N/A	#N/A	#N/A	-1.4178	#N/A	#N/A
transmembrane receptor protein tyrosine kinase signaling pathway	#N/A	#N/A	#N/A	-1.41793	#N/A	#N/A
mitotic cell cycle phase transition	#N/A	#N/A	#N/A	1.42411	#N/A	#N/A
microtubule depolymerization	#N/A	#N/A	#N/A	1.47223	#N/A	#N/A
microtubule-based process	#N/A	#N/A	#N/A	-1.20964	#N/A	#N/A
regulation of protein catabolic process	#N/A	#N/A	#N/A	1.47714	#N/A	#N/A
inositol 1,4,5 trisphosphate binding	#N/A	#N/A	#N/A	-1.53777	#N/A	#N/A
meiotic chromosome segregation	#N/A	#N/A	#N/A	-1.48372	#N/A	#N/A
rRNA (adenine-N6,N6-)-dimethyltransferase activity	#N/A	#N/A	#N/A	1.39798	#N/A	#N/A
axoneme assembly	#N/A	#N/A	#N/A	-1.52198	#N/A	1.5442
endoribonuclease activity, producing 5'-phosphomonoesters	#N/A	#N/A	#N/A	1.51067	1.61588	#N/A
fibroblast growth factor receptor signaling pathway	#N/A	#N/A	#N/A	-1.46996	#N/A	#N/A
cellular response to fibroblast growth factor stimulus	#N/A	#N/A	#N/A	-1.46996	#N/A	#N/A
response to fibroblast growth factor	#N/A	#N/A	#N/A	-1.46996	#N/A	#N/A
contractile fiber	#N/A	#N/A	#N/A	-1.54003	#N/A	#N/A
metaphase plate congression	#N/A	#N/A	#N/A	-1.55833	#N/A	#N/A
cilium assembly	#N/A	#N/A	#N/A	-1.29863	#N/A	1.46718
endoplasmic reticulum-Golgi intermediate compartment	#N/A	#N/A	#N/A	-1.54195	#N/A	#N/A
tRNA threonylcarbamoyladenosine modification	#N/A	#N/A	#N/A	1.39261	#N/A	#N/A
immune system development	#N/A	#N/A	#N/A	1.52268	#N/A	#N/A
hemopoiesis	#N/A	#N/A	#N/A	1.52268	#N/A	#N/A
hematopoietic or lymphoid organ development	#N/A	#N/A	#N/A	1.52268	#N/A	#N/A
amino acid activation	#N/A	#N/A	#N/A	1.41248	#N/A	#N/A
cell-cell signaling	#N/A	#N/A	#N/A	-1.22355	#N/A	#N/A
EKC/KEOPS complex	#N/A	#N/A	#N/A	1.45514	#N/A	#N/A
glutamate receptor activity	#N/A	#N/A	#N/A	-1.47451	#N/A	1.46164
regulation of intracellular protein transport	#N/A	#N/A	#N/A	1.38965	#N/A	#N/A
cytokine receptor binding	#N/A	#N/A	#N/A	1.47613	#N/A	#N/A
Set1C/COMPASS complex	#N/A	#N/A	#N/A	1.51702	#N/A	#N/A
tissue morphogenesis	#N/A	#N/A	#N/A	1.4686	1.57091	#N/A
endoplasmic reticulum	#N/A	#N/A	#N/A	1.22922	#N/A	#N/A
synaptic vesicle membrane	#N/A	#N/A	#N/A	-1.59031	#N/A	#N/A
exocytic vesicle membrane	#N/A	#N/A	#N/A	-1.59031	#N/A	#N/A
medium-chain fatty acid-CoA ligase activity	#N/A	#N/A	#N/A	1.4469	1.5101	#N/A
ribonuclease activity	#N/A	#N/A	#N/A	1.41772	#N/A	#N/A
dystrophin-associated glycoprotein complex	#N/A	#N/A	#N/A	1.50609	#N/A	#N/A
glycoprotein complex	#N/A	#N/A	#N/A	1.50609	#N/A	#N/A
calcium ion transmembrane transport	#N/A	#N/A	#N/A	-1.46479	#N/A	1.73918
carbohydrate transmembrane transport	#N/A	#N/A	#N/A	1.48064	1.50443	#N/A
negative regulation of intracellular signal transduction	#N/A	#N/A	#N/A	1.43424	#N/A	#N/A
glycerolipid metabolic process	#N/A	#N/A	#N/A	1.32429	#N/A	#N/A
peptidyl-prolyl cis-trans isomerase activity	#N/A	#N/A	#N/A	1.4709	#N/A	#N/A
sarcomere	#N/A	#N/A	#N/A	-1.51394	#N/A	#N/A
mismatched DNA binding	#N/A	#N/A	#N/A	1.47802	#N/A	#N/A
homologous chromosome pairing at meiosis	#N/A	#N/A	#N/A	-1.57032	#N/A	#N/A
glycolipid mannosyltransferase activity	#N/A	#N/A	#N/A	#N/A	-1.68082	#N/A
ion gated channel activity	#N/A	#N/A	#N/A	#N/A	1.69287	#N/A
HAUS complex	#N/A	#N/A	#N/A	#N/A	1.52261	#N/A
1-phosphatidylinositol 4-kinase activity	#N/A	#N/A	#N/A	#N/A	1.48772	1.46145
NELF complex	#N/A	#N/A	#N/A	#N/A	1.57751	#N/A
negative regulation of DNA-templated transcription, elongation	#N/A	#N/A	#N/A	#N/A	1.57751	#N/A
negative regulation of transcription elongation by RNA polymerase II	#N/A	#N/A	#N/A	#N/A	1.57751	#N/A
maintenance of protein localization in endoplasmic reticulum	#N/A	#N/A	#N/A	#N/A	-1.59616	#N/A
maintenance of protein localization in organelle	#N/A	#N/A	#N/A	#N/A	-1.59616	#N/A
dystroglycan complex	#N/A	#N/A	#N/A	#N/A	1.49286	#N/A
glutathione transferase activity	#N/A	#N/A	#N/A	#N/A	1.5582	#N/A
epithelium development	#N/A	#N/A	#N/A	#N/A	1.59285	#N/A
glycerol metabolic process	#N/A	#N/A	#N/A	#N/A	-1.67444	#N/A
morphogenesis of an epithelium	#N/A	#N/A	#N/A	#N/A	1.55375	#N/A
MSL complex	#N/A	#N/A	#N/A	#N/A	1.45497	#N/A
ATP-dependent peptidase activity	#N/A	#N/A	#N/A	#N/A	1.53107	#N/A
solute:anion antiporter activity	#N/A	#N/A	#N/A	#N/A	1.53038	#N/A
glutathione metabolic process	#N/A	#N/A	#N/A	#N/A	1.50233	#N/A
mismatch repair complex	#N/A	#N/A	#N/A	#N/A	1.5302	#N/A
heparan sulfate sulfotransferase activity	#N/A	#N/A	#N/A	#N/A	1.56731	#N/A
extracellular matrix binding	#N/A	#N/A	#N/A	#N/A	1.49696	#N/A
solute:inorganic anion antiporter activity	#N/A	#N/A	#N/A	#N/A	1.49368	#N/A
negative regulation of transporter activity	#N/A	#N/A	#N/A	#N/A	-1.53283	#N/A
negative regulation of ion transmembrane transporter activity	#N/A	#N/A	#N/A	#N/A	-1.53283	#N/A
regulation of cell migration	#N/A	#N/A	#N/A	#N/A	1.53513	#N/A
alditol metabolic process	#N/A	#N/A	#N/A	#N/A	-1.82511	#N/A
positive regulation of protein transport	#N/A	#N/A	#N/A	#N/A	1.42252	#N/A
positive regulation of establishment of protein localization	#N/A	#N/A	#N/A	#N/A	1.42252	#N/A
dolichol metabolic process	#N/A	#N/A	#N/A	#N/A	-1.52336	#N/A
establishment of planar polarity	#N/A	#N/A	#N/A	#N/A	1.41891	-1.58461
morphogenesis of a polarized epithelium	#N/A	#N/A	#N/A	#N/A	1.41891	-1.58461
establishment of tissue polarity	#N/A	#N/A	#N/A	#N/A	1.41891	-1.58461
actin crosslink formation	#N/A	#N/A	#N/A	#N/A	-1.48768	#N/A
cellular process involved in reproduction in multicellular organism	#N/A	#N/A	#N/A	#N/A	-1.74059	#N/A
negative regulation of transmembrane transport	#N/A	#N/A	#N/A	#N/A	-1.59389	#N/A
negative regulation of ion transmembrane transport	#N/A	#N/A	#N/A	#N/A	-1.59389	#N/A
negative regulation of cation transmembrane transport	#N/A	#N/A	#N/A	#N/A	-1.59389	#N/A
negative regulation of ion transport	#N/A	#N/A	#N/A	#N/A	-1.55831	#N/A
regulation of centriole replication	#N/A	#N/A	#N/A	#N/A	-1.55671	#N/A
ornithine metabolic process	#N/A	#N/A	#N/A	#N/A	-1.48062	#N/A
protein lipoylation	#N/A	#N/A	#N/A	#N/A	-1.47946	#N/A
protein de-ADP-ribosylation	#N/A	#N/A	#N/A	#N/A	-1.47778	#N/A
alditol catabolic process	#N/A	#N/A	#N/A	#N/A	-1.50903	#N/A
polyol catabolic process	#N/A	#N/A	#N/A	#N/A	-1.50903	#N/A
arginine N-methyltransferase activity	#N/A	#N/A	#N/A	#N/A	1.48005	#N/A
protein-arginine N-methyltransferase activity	#N/A	#N/A	#N/A	#N/A	1.48005	#N/A
UDP-N-acetylglucosamine metabolic process	#N/A	#N/A	#N/A	#N/A	-1.55792	#N/A
G protein-coupled receptor activity	#N/A	#N/A	#N/A	#N/A	1.28435	#N/A
non-canonical Wnt signaling pathway	#N/A	#N/A	#N/A	#N/A	1.53664	#N/A
RNA-DNA hybrid ribonuclease activity	#N/A	#N/A	#N/A	#N/A	1.53635	#N/A
synaptonemal complex	#N/A	#N/A	#N/A	#N/A	-1.49013	#N/A
synaptonemal structure	#N/A	#N/A	#N/A	#N/A	-1.49013	#N/A
regulation of locomotion	#N/A	#N/A	#N/A	#N/A	1.50131	#N/A
regulation of cell motility	#N/A	#N/A	#N/A	#N/A	1.50131	#N/A
plasma membrane signaling receptor complex	#N/A	#N/A	#N/A	#N/A	1.44521	#N/A
amino acid kinase activity	#N/A	#N/A	#N/A	#N/A	1.40395	#N/A
oxidoreductase activity, acting on paired donors, with incorporation or reduction of molecular oxygen, NAD(P)H as one donor, and incorporation of one atom of oxygen	#N/A	#N/A	#N/A	#N/A	1.46754	#N/A
tumor necrosis factor receptor binding	#N/A	#N/A	#N/A	#N/A	1.46254	#N/A
tumor necrosis factor receptor superfamily binding	#N/A	#N/A	#N/A	#N/A	1.46254	#N/A
organellar small ribosomal subunit	#N/A	#N/A	#N/A	#N/A	1.48962	#N/A
mitochondrial small ribosomal subunit	#N/A	#N/A	#N/A	#N/A	1.48962	#N/A
male meiotic nuclear division	#N/A	#N/A	#N/A	#N/A	-1.47917	#N/A
SRP-dependent cotranslational protein targeting to membrane, translocation	#N/A	#N/A	#N/A	#N/A	-1.47794	#N/A
Wnt-protein binding	#N/A	#N/A	#N/A	#N/A	1.48294	#N/A
peptidyl-threonine phosphorylation	#N/A	#N/A	#N/A	#N/A	1.46009	#N/A
large ribosomal subunit	#N/A	#N/A	#N/A	#N/A	1.36185	#N/A
Wnt signaling pathway	#N/A	#N/A	#N/A	#N/A	1.39411	#N/A
cell-cell signaling by wnt	#N/A	#N/A	#N/A	#N/A	1.39411	#N/A
cell surface receptor signaling pathway involved in cell-cell signaling	#N/A	#N/A	#N/A	#N/A	1.39411	#N/A
tetrapyrrole metabolic process	#N/A	#N/A	#N/A	#N/A	1.47766	#N/A
myo-inositol transmembrane transporter activity	#N/A	#N/A	#N/A	#N/A	-1.46705	#N/A
myo-inositol:proton symporter activity	#N/A	#N/A	#N/A	#N/A	-1.46705	#N/A
polyol transmembrane transporter activity	#N/A	#N/A	#N/A	#N/A	-1.46705	#N/A
MutLalpha complex	#N/A	#N/A	#N/A	#N/A	1.37103	#N/A
carbon-oxygen lyase activity	#N/A	#N/A	#N/A	#N/A	#N/A	1.86991
hydro-lyase activity	#N/A	#N/A	#N/A	#N/A	#N/A	1.86991
leucine metabolic process	#N/A	#N/A	#N/A	#N/A	#N/A	1.61847
dinucleotide phosphatase activity	#N/A	#N/A	#N/A	#N/A	#N/A	1.60333
NADH pyrophosphatase activity	#N/A	#N/A	#N/A	#N/A	#N/A	1.60333
calcium ion transport	#N/A	#N/A	#N/A	#N/A	#N/A	1.7618
ion transport	#N/A	#N/A	#N/A	#N/A	#N/A	1.35023
circadian regulation of gene expression	#N/A	#N/A	#N/A	#N/A	#N/A	-1.71583
molybdopterin cofactor binding	#N/A	#N/A	#N/A	#N/A	#N/A	1.50611
circadian rhythm	#N/A	#N/A	#N/A	#N/A	#N/A	-1.79778
protein acetyltransferase complex	#N/A	#N/A	#N/A	#N/A	#N/A	-1.69305
acetyltransferase complex	#N/A	#N/A	#N/A	#N/A	#N/A	-1.69305
cation transmembrane transporter activity	#N/A	#N/A	#N/A	#N/A	#N/A	1.37517
thiolester hydrolase activity	#N/A	#N/A	#N/A	#N/A	#N/A	1.71067
nucleosome	#N/A	#N/A	#N/A	#N/A	#N/A	1.7166
structural constituent of chromatin	#N/A	#N/A	#N/A	#N/A	#N/A	1.73363
ion transmembrane transporter activity	#N/A	#N/A	#N/A	#N/A	#N/A	1.33793
regulation of post-transcriptional gene silencing	#N/A	#N/A	#N/A	#N/A	#N/A	1.4893
positive regulation of autophagy	#N/A	#N/A	#N/A	#N/A	#N/A	1.59839
protein-DNA complex	#N/A	#N/A	#N/A	#N/A	#N/A	1.60428
acyl-CoA dehydrogenase activity	#N/A	#N/A	#N/A	#N/A	#N/A	1.65447
oxidoreductase activity, acting on the CH-CH group of donors, with a flavin as acceptor	#N/A	#N/A	#N/A	#N/A	#N/A	1.65447
glutamate receptor signaling pathway	#N/A	#N/A	#N/A	#N/A	#N/A	1.66826
histone acetyltransferase complex	#N/A	#N/A	#N/A	#N/A	#N/A	-1.64647
potassium channel regulator activity	#N/A	#N/A	#N/A	#N/A	#N/A	1.47646
aminoglycan catabolic process	#N/A	#N/A	#N/A	#N/A	#N/A	1.62855
cation transport	#N/A	#N/A	#N/A	#N/A	#N/A	1.34042
hydrolase activity, acting on carbon-nitrogen (but not peptide) bonds, in cyclic amidines	#N/A	#N/A	#N/A	#N/A	#N/A	-1.69234
miRNA-mediated gene silencing	#N/A	#N/A	#N/A	#N/A	#N/A	1.4645
negative regulation of hydrolase activity	#N/A	#N/A	#N/A	#N/A	#N/A	-1.68672
plasma membrane bounded cell projection assembly	#N/A	#N/A	#N/A	#N/A	#N/A	1.41558
positive regulation of mitotic nuclear division	#N/A	#N/A	#N/A	#N/A	#N/A	-1.54752
positive regulation of nuclear division	#N/A	#N/A	#N/A	#N/A	#N/A	-1.54752
protein polyubiquitination	#N/A	#N/A	#N/A	#N/A	#N/A	-1.44626
regulation of autophagy	#N/A	#N/A	#N/A	#N/A	#N/A	1.62739
gated channel activity	#N/A	#N/A	#N/A	#N/A	#N/A	1.368
cell projection assembly	#N/A	#N/A	#N/A	#N/A	#N/A	1.4007
positive regulation of mitochondrion organization	#N/A	#N/A	#N/A	#N/A	#N/A	1.45021
transporter complex	#N/A	#N/A	#N/A	#N/A	#N/A	1.48066
inorganic molecular entity transmembrane transporter activity	#N/A	#N/A	#N/A	#N/A	#N/A	1.28675
store-operated calcium entry	#N/A	#N/A	#N/A	#N/A	#N/A	1.52892
voltage-gated calcium channel complex	#N/A	#N/A	#N/A	#N/A	#N/A	1.59916
malate metabolic process	#N/A	#N/A	#N/A	#N/A	#N/A	1.52604
store-operated calcium channel activity	#N/A	#N/A	#N/A	#N/A	#N/A	1.45746
transketolase or transaldolase activity	#N/A	#N/A	#N/A	#N/A	#N/A	-1.52549
metal ion transport	#N/A	#N/A	#N/A	#N/A	#N/A	1.33154
diphosphotransferase activity	#N/A	#N/A	#N/A	#N/A	#N/A	1.44562
DNA strand elongation involved in DNA replication	#N/A	#N/A	#N/A	#N/A	#N/A	1.55311
DNA strand elongation	#N/A	#N/A	#N/A	#N/A	#N/A	1.55311
regulation of cellular component size	#N/A	#N/A	#N/A	#N/A	#N/A	-1.50858
regulation of anatomical structure size	#N/A	#N/A	#N/A	#N/A	#N/A	-1.50858
D-amino-acid oxidase activity	#N/A	#N/A	#N/A	#N/A	#N/A	-1.51881
rhythmic process	#N/A	#N/A	#N/A	#N/A	#N/A	-1.68616
GTPase complex	#N/A	#N/A	#N/A	#N/A	#N/A	1.58617
protein polymerization	#N/A	#N/A	#N/A	#N/A	#N/A	-1.4662
filopodium assembly	#N/A	#N/A	#N/A	#N/A	#N/A	-1.51398
inorganic cation transmembrane transporter activity	#N/A	#N/A	#N/A	#N/A	#N/A	1.30904
cation channel activity	#N/A	#N/A	#N/A	#N/A	#N/A	1.38084
ion transmembrane transport	#N/A	#N/A	#N/A	#N/A	#N/A	1.30197
mitotic recombination	#N/A	#N/A	#N/A	#N/A	#N/A	-1.64461
protease binding	#N/A	#N/A	#N/A	#N/A	#N/A	-1.54163
adenylate kinase activity	#N/A	#N/A	#N/A	#N/A	#N/A	-1.55476
negative regulation of catalytic activity	#N/A	#N/A	#N/A	#N/A	#N/A	-1.58844
positive regulation of transferase activity	#N/A	#N/A	#N/A	#N/A	#N/A	1.46195
glycosaminoglycan catabolic process	#N/A	#N/A	#N/A	#N/A	#N/A	1.42525
positive regulation of Rho protein signal transduction	#N/A	#N/A	#N/A	#N/A	#N/A	1.42443
positive regulation of Ras protein signal transduction	#N/A	#N/A	#N/A	#N/A	#N/A	1.42443
positive regulation of small GTPase mediated signal transduction	#N/A	#N/A	#N/A	#N/A	#N/A	1.42443
protein kinase A signaling	#N/A	#N/A	#N/A	#N/A	#N/A	1.48468
cell adhesion molecule binding	#N/A	#N/A	#N/A	#N/A	#N/A	1.48638
transmembrane signaling receptor activity	#N/A	#N/A	#N/A	#N/A	#N/A	1.24623
glycerate kinase activity	#N/A	#N/A	#N/A	#N/A	#N/A	-1.49928
single strand break repair	#N/A	#N/A	#N/A	#N/A	#N/A	-1.53277
regulation of GTPase activity	#N/A	#N/A	#N/A	#N/A	#N/A	1.41082
carboxyl-O-methyltransferase activity	#N/A	#N/A	#N/A	#N/A	#N/A	-1.49542
protein carboxyl O-methyltransferase activity	#N/A	#N/A	#N/A	#N/A	#N/A	-1.49542
regulation of cellular amide metabolic process	#N/A	#N/A	#N/A	#N/A	#N/A	-1.39607
G protein-coupled glutamate receptor signaling pathway	#N/A	#N/A	#N/A	#N/A	#N/A	1.54538
aminoacyl-tRNA hydrolase activity	#N/A	#N/A	#N/A	#N/A	#N/A	-1.50955
metal ion transmembrane transporter activity	#N/A	#N/A	#N/A	#N/A	#N/A	1.31036
clathrin-dependent endocytosis	#N/A	#N/A	#N/A	#N/A	#N/A	-1.6186
dynein complex	#N/A	#N/A	#N/A	#N/A	#N/A	1.47944
SAGA-type complex	#N/A	#N/A	#N/A	#N/A	#N/A	-1.57591
protein acetylation	#N/A	#N/A	#N/A	#N/A	#N/A	-1.58877
calcium ion transmembrane transporter activity	#N/A	#N/A	#N/A	#N/A	#N/A	1.38886
protein heterodimerization activity	#N/A	#N/A	#N/A	#N/A	#N/A	1.39624
activation of GTPase activity	#N/A	#N/A	#N/A	#N/A	#N/A	1.51356
negative regulation of protein metabolic process	#N/A	#N/A	#N/A	#N/A	#N/A	-1.39856
G protein-coupled receptor signaling pathway	#N/A	#N/A	#N/A	#N/A	#N/A	1.25572
adenylate cyclase-activating G protein-coupled receptor signaling pathway	#N/A	#N/A	#N/A	#N/A	#N/A	1.38869
DNA packaging complex	#N/A	#N/A	#N/A	#N/A	#N/A	1.44401
clathrin adaptor activity	#N/A	#N/A	#N/A	#N/A	#N/A	-1.61097
regulation of localization	#N/A	#N/A	#N/A	#N/A	#N/A	1.34166
oxidoreductase activity, acting on the CH-NH group of donors, oxygen as acceptor	#N/A	#N/A	#N/A	#N/A	#N/A	-1.48253
clathrin vesicle coat	#N/A	#N/A	#N/A	#N/A	#N/A	-1.55906
clathrin-coated vesicle membrane	#N/A	#N/A	#N/A	#N/A	#N/A	-1.55906
calcium ion transmembrane import into cytosol	#N/A	#N/A	#N/A	#N/A	#N/A	1.49392
calcium ion import across plasma membrane	#N/A	#N/A	#N/A	#N/A	#N/A	1.49392
sulfate transmembrane transporter activity	#N/A	#N/A	#N/A	#N/A	#N/A	-1.543
positive regulation of kinase activity	#N/A	#N/A	#N/A	#N/A	#N/A	1.46988
positive regulation of cation channel activity	#N/A	#N/A	#N/A	#N/A	#N/A	1.48097
protein localization to cytoskeleton	#N/A	#N/A	#N/A	#N/A	#N/A	1.52899
protein localization to microtubule cytoskeleton	#N/A	#N/A	#N/A	#N/A	#N/A	1.52899
oxidoreductase activity, acting on the CH-NH group of donors	#N/A	#N/A	#N/A	#N/A	#N/A	-1.54813
organelle assembly	#N/A	#N/A	#N/A	#N/A	#N/A	1.26129
membrane biogenesis	#N/A	#N/A	#N/A	#N/A	#N/A	1.41388
membrane assembly	#N/A	#N/A	#N/A	#N/A	#N/A	1.41388
microtubule nucleation	#N/A	#N/A	#N/A	#N/A	#N/A	-1.56137
O-acyltransferase activity	#N/A	#N/A	#N/A	#N/A	#N/A	1.53211
CoA hydrolase activity	#N/A	#N/A	#N/A	#N/A	#N/A	1.48125
oxalate transmembrane transporter activity	#N/A	#N/A	#N/A	#N/A	#N/A	-1.47167
carbohydrate transport	#N/A	#N/A	#N/A	#N/A	#N/A	1.50373
primary alcohol metabolic process	#N/A	#N/A	#N/A	#N/A	#N/A	1.51899
laminin complex	#N/A	#N/A	#N/A	#N/A	#N/A	-1.46974
basement membrane assembly	#N/A	#N/A	#N/A	#N/A	#N/A	-1.46974
basement membrane organization	#N/A	#N/A	#N/A	#N/A	#N/A	-1.46974
extracellular matrix assembly	#N/A	#N/A	#N/A	#N/A	#N/A	-1.46974

## Sheet: All_KEGGs
KEGG.pathway	AgeAL_NES	LFIyoungAL_NES	LFIagedAL_NES	AgeCR_NES	LFIyoungCR_NES	LFIageCR_NES
Valine, leucine and isoleucine biosynthesis	-1.50177	#N/A	1.48327	#N/A	#N/A	#N/A
Homologous recombination	-1.61263	#N/A	#N/A	#N/A	#N/A	#N/A
Fluid shear stress and atherosclerosis	1.94244	#N/A	#N/A	#N/A	#N/A	1.58485
Pentose phosphate pathway	-1.54983	#N/A	#N/A	#N/A	#N/A	#N/A
Tight junction	1.65632	#N/A	#N/A	1.43135	#N/A	#N/A
Glycosphingolipid biosynthesis - lacto and neolacto series	1.58696	1.77027	#N/A	#N/A	#N/A	#N/A
Lipid and atherosclerosis	1.58365	#N/A	#N/A	1.41846	#N/A	#N/A
Phosphatidylinositol signaling system	1.75838	#N/A	#N/A	#N/A	#N/A	#N/A
Mineral absorption	1.70244	#N/A	#N/A	#N/A	#N/A	#N/A
Methane metabolism	1.56601	#N/A	#N/A	#N/A	#N/A	#N/A
Caprolactam degradation	-1.46375	#N/A	1.50822	#N/A	#N/A	#N/A
Neutrophil extracellular trap formation	1.68934	#N/A	#N/A	#N/A	#N/A	1.64992
Fat digestion and absorption	1.578	#N/A	#N/A	#N/A	#N/A	#N/A
Rheumatoid arthritis	1.66185	#N/A	#N/A	#N/A	#N/A	#N/A
Osteoclast differentiation	1.70773	#N/A	#N/A	#N/A	#N/A	#N/A
Endocrine and other factor-regulated calcium reabsorption	#N/A	1.77068	#N/A	#N/A	#N/A	#N/A
Hormone signaling	#N/A	1.7733	#N/A	#N/A	1.8341	1.70319
Steroid biosynthesis	#N/A	-1.556	#N/A	#N/A	#N/A	#N/A
Cytoskeleton in muscle cells	#N/A	#N/A	1.75372	#N/A	1.74674	1.9564
Arachidonic acid metabolism	#N/A	#N/A	1.75723	#N/A	#N/A	#N/A
Cardiac muscle contraction	#N/A	#N/A	1.74249	#N/A	#N/A	1.5341
Apoptosis	#N/A	#N/A	1.61019	1.41287	#N/A	#N/A
Biosynthesis of amino acids	#N/A	#N/A	1.58079	#N/A	#N/A	#N/A
Hypertrophic cardiomyopathy	#N/A	#N/A	1.67924	#N/A	1.90076	1.66323
Lysosome	#N/A	#N/A	1.47845	1.37945	#N/A	1.53997
Arrhythmogenic right ventricular cardiomyopathy	#N/A	#N/A	1.61318	#N/A	1.67552	#N/A
Dilated cardiomyopathy	#N/A	#N/A	1.66412	#N/A	1.80311	1.50803
Peroxisome	#N/A	#N/A	1.5637	#N/A	#N/A	#N/A
Adrenergic signaling in cardiomyocytes	#N/A	#N/A	1.49209	#N/A	#N/A	1.54806
Other carbon fixation pathways	#N/A	#N/A	1.6308	#N/A	1.50054	#N/A
Oxytocin signaling pathway	#N/A	#N/A	1.50419	#N/A	1.63143	1.8974
Sulfur relay system	#N/A	#N/A	1.60475	#N/A	#N/A	#N/A
Other glycan degradation	#N/A	#N/A	1.61815	1.52317	#N/A	1.52429
Carbon metabolism	#N/A	#N/A	1.43979	#N/A	#N/A	#N/A
Vascular smooth muscle contraction	#N/A	#N/A	1.49503	#N/A	#N/A	1.73357
Metabolism of xenobiotics by cytochrome P450	#N/A	#N/A	1.63154	#N/A	1.49049	#N/A
Drug metabolism - cytochrome P450	#N/A	#N/A	1.62397	#N/A	1.59725	#N/A
Necroptosis	#N/A	#N/A	1.44911	#N/A	#N/A	#N/A
Folate biosynthesis	#N/A	#N/A	1.53143	#N/A	#N/A	#N/A
Apoptosis - fly	#N/A	#N/A	1.48075	#N/A	#N/A	#N/A
Neuroactive ligand-receptor interaction	#N/A	#N/A	1.36667	#N/A	1.48522	1.9368
Aminoacyl-tRNA biosynthesis	#N/A	#N/A	1.49476	1.6302	#N/A	#N/A
Hepatocellular carcinoma	#N/A	#N/A	1.43856	#N/A	#N/A	1.58074
Folate transport and metabolism	#N/A	#N/A	1.4721	#N/A	#N/A	#N/A
Pentose and glucuronate interconversions	#N/A	#N/A	1.51163	#N/A	#N/A	#N/A
alpha-Linolenic acid metabolism	#N/A	#N/A	1.53983	#N/A	#N/A	#N/A
Proteoglycans in cancer	#N/A	#N/A	1.38462	1.3818	1.41256	1.83289
Glyoxylate and dicarboxylate metabolism	#N/A	#N/A	1.46595	#N/A	#N/A	#N/A
Leukocyte transendothelial migration	#N/A	#N/A	1.44296	#N/A	#N/A	#N/A
Glycerophospholipid metabolism	#N/A	#N/A	#N/A	1.88413	#N/A	#N/A
Pathways in cancer	#N/A	#N/A	#N/A	1.49285	1.57782	1.50331
Protein processing in endoplasmic reticulum	#N/A	#N/A	#N/A	1.57508	#N/A	#N/A
Ubiquitin mediated proteolysis	#N/A	#N/A	#N/A	1.58119	#N/A	#N/A
Bile secretion	#N/A	#N/A	#N/A	1.70266	1.47858	#N/A
Small cell lung cancer	#N/A	#N/A	#N/A	1.64299	#N/A	#N/A
Bacterial invasion of epithelial cells	#N/A	#N/A	#N/A	1.66193	#N/A	#N/A
Nucleocytoplasmic transport	#N/A	#N/A	#N/A	1.5319	#N/A	#N/A
Human papillomavirus infection	#N/A	#N/A	#N/A	1.48989	#N/A	1.50539
Signaling pathways regulating pluripotency of stem cells	#N/A	#N/A	#N/A	1.55709	1.59768	1.46373
MicroRNAs in cancer	#N/A	#N/A	#N/A	1.53277	1.49701	#N/A
Cell cycle	#N/A	#N/A	#N/A	1.50427	#N/A	#N/A
Drug metabolism - other enzymes	#N/A	#N/A	#N/A	1.64831	#N/A	#N/A
Ribosome	#N/A	#N/A	#N/A	1.46532	1.67784	#N/A
Viral carcinogenesis	#N/A	#N/A	#N/A	1.50809	#N/A	#N/A
Glycosaminoglycan degradation	#N/A	#N/A	#N/A	1.64204	#N/A	#N/A
Salmonella infection	#N/A	#N/A	#N/A	1.4305	#N/A	#N/A
cAMP signaling pathway	#N/A	#N/A	#N/A	1.43266	1.45316	1.635
Platinum drug resistance	#N/A	#N/A	#N/A	1.60134	#N/A	#N/A
Nucleotide metabolism	#N/A	#N/A	#N/A	1.48073	#N/A	#N/A
Endocytosis	#N/A	#N/A	#N/A	1.3538	#N/A	#N/A
Measles	#N/A	#N/A	#N/A	1.47656	#N/A	#N/A
Chemical carcinogenesis - receptor activation	#N/A	#N/A	#N/A	1.46302	1.51649	#N/A
Spliceosome	#N/A	#N/A	#N/A	1.40143	#N/A	#N/A
RNA degradation	#N/A	#N/A	#N/A	1.43286	1.46343	#N/A
Focal adhesion	#N/A	#N/A	#N/A	1.40603	1.68821	1.82721
Glycosaminoglycan biosynthesis - heparan sulfate / heparin	#N/A	#N/A	#N/A	1.56516	1.58155	#N/A
Antigen processing and presentation	#N/A	#N/A	#N/A	1.58811	#N/A	#N/A
ABC transporters	#N/A	#N/A	#N/A	1.56864	#N/A	#N/A
Toxoplasmosis	#N/A	#N/A	#N/A	1.49654	#N/A	#N/A
Adherens junction	#N/A	#N/A	#N/A	1.41486	1.78501	#N/A
Chemical carcinogenesis - DNA adducts	#N/A	#N/A	#N/A	1.53583	1.64697	1.56797
Virion - Lassa virus and SFTS virus	#N/A	#N/A	#N/A	1.46709	1.44344	1.5676
Ribosome biogenesis in eukaryotes	#N/A	#N/A	#N/A	1.41588	#N/A	#N/A
Glycosphingolipid biosynthesis - ganglio series	#N/A	#N/A	#N/A	1.46061	#N/A	#N/A
Primary bile acid biosynthesis	#N/A	#N/A	#N/A	1.51437	1.49437	#N/A
Coronavirus disease - COVID-19	#N/A	#N/A	#N/A	#N/A	1.71281	#N/A
ECM-receptor interaction	#N/A	#N/A	#N/A	#N/A	1.75055	1.98355
Viral myocarditis	#N/A	#N/A	#N/A	#N/A	1.73701	#N/A
Taurine and hypotaurine metabolism	#N/A	#N/A	#N/A	#N/A	1.69015	#N/A
Phototransduction	#N/A	#N/A	#N/A	#N/A	1.56901	1.57783
Cytokine-cytokine receptor interaction	#N/A	#N/A	#N/A	#N/A	1.68038	#N/A
Calcium signaling pathway	#N/A	#N/A	#N/A	#N/A	1.56982	1.87265
Nitrogen metabolism	#N/A	#N/A	#N/A	#N/A	1.63632	#N/A
Renin secretion	#N/A	#N/A	#N/A	#N/A	1.69801	1.63778
Fatty acid biosynthesis	#N/A	#N/A	#N/A	#N/A	1.63116	#N/A
Morphine addiction	#N/A	#N/A	#N/A	#N/A	1.66213	1.61851
GABAergic synapse	#N/A	#N/A	#N/A	#N/A	1.64575	1.55878
Platelet activation	#N/A	#N/A	#N/A	#N/A	1.59634	1.95363
Protein digestion and absorption	#N/A	#N/A	#N/A	#N/A	1.61178	1.8292
Estrogen signaling pathway	#N/A	#N/A	#N/A	#N/A	1.50837	#N/A
TGF-beta signaling pathway	#N/A	#N/A	#N/A	#N/A	1.51473	#N/A
Antifolate resistance	#N/A	#N/A	#N/A	#N/A	1.58256	#N/A
Alcoholism	#N/A	#N/A	#N/A	#N/A	1.5272	1.65434
Dopaminergic synapse	#N/A	#N/A	#N/A	#N/A	1.50327	#N/A
Relaxin signaling pathway	#N/A	#N/A	#N/A	#N/A	1.5217	1.67432
Linoleic acid metabolism	#N/A	#N/A	#N/A	#N/A	1.54406	#N/A
Vitamin digestion and absorption	#N/A	#N/A	#N/A	#N/A	1.50131	#N/A
Arginine biosynthesis	#N/A	#N/A	#N/A	#N/A	1.56161	1.47577
Inflammatory bowel disease	#N/A	#N/A	#N/A	#N/A	1.5184	#N/A
Complement and coagulation cascades	#N/A	#N/A	#N/A	#N/A	1.52654	#N/A
Taste transduction	#N/A	#N/A	#N/A	#N/A	1.53922	1.47598
Insulin secretion	#N/A	#N/A	#N/A	#N/A	1.47996	1.66591
Mismatch repair	#N/A	#N/A	#N/A	#N/A	1.50948	#N/A
Glycosaminoglycan biosynthesis - chondroitin sulfate / dermatan sulfate	#N/A	#N/A	#N/A	#N/A	1.4776	1.68964
Pancreatic secretion	#N/A	#N/A	#N/A	#N/A	1.45734	1.62614
Parathyroid hormone synthesis, secretion and action	#N/A	#N/A	#N/A	#N/A	1.43812	1.72297
Fatty acid metabolism	#N/A	#N/A	#N/A	#N/A	1.43759	#N/A
Glutamatergic synapse	#N/A	#N/A	#N/A	#N/A	#N/A	1.92444
Phospholipase D signaling pathway	#N/A	#N/A	#N/A	#N/A	#N/A	1.87755
Human cytomegalovirus infection	#N/A	#N/A	#N/A	#N/A	#N/A	1.84717
Gap junction	#N/A	#N/A	#N/A	#N/A	#N/A	1.85682
cGMP-PKG signaling pathway	#N/A	#N/A	#N/A	#N/A	#N/A	1.74975
Long-term depression	#N/A	#N/A	#N/A	#N/A	#N/A	1.82512
GnRH secretion	#N/A	#N/A	#N/A	#N/A	#N/A	1.83259
Axon guidance	#N/A	#N/A	#N/A	#N/A	#N/A	1.73608
Human immunodeficiency virus 1 infection	#N/A	#N/A	#N/A	#N/A	#N/A	1.67331
PI3K-Akt signaling pathway	#N/A	#N/A	#N/A	#N/A	#N/A	1.64699
Retrograde endocannabinoid signaling	#N/A	#N/A	#N/A	#N/A	#N/A	1.70604
Cholinergic synapse	#N/A	#N/A	#N/A	#N/A	#N/A	1.70644
EGFR tyrosine kinase inhibitor resistance	#N/A	#N/A	#N/A	#N/A	#N/A	1.71872
Amoebiasis	#N/A	#N/A	#N/A	#N/A	#N/A	1.74589
Nicotine addiction	#N/A	#N/A	#N/A	#N/A	#N/A	1.70749
Phototransduction - fly	#N/A	#N/A	#N/A	#N/A	#N/A	1.69971
Salivary secretion	#N/A	#N/A	#N/A	#N/A	#N/A	1.71336
Circadian entrainment	#N/A	#N/A	#N/A	#N/A	#N/A	1.65291
Amino sugar and nucleotide sugar metabolism	#N/A	#N/A	#N/A	#N/A	#N/A	1.66948
Growth hormone synthesis, secretion and action	#N/A	#N/A	#N/A	#N/A	#N/A	1.56474
mTOR signaling pathway	#N/A	#N/A	#N/A	#N/A	#N/A	1.55214
Gastric acid secretion	#N/A	#N/A	#N/A	#N/A	#N/A	1.64716
Axon regeneration	#N/A	#N/A	#N/A	#N/A	#N/A	1.5495
Motor proteins	#N/A	#N/A	#N/A	#N/A	#N/A	1.54646
Ether lipid metabolism	#N/A	#N/A	#N/A	#N/A	#N/A	1.63436
Ras signaling pathway	#N/A	#N/A	#N/A	#N/A	#N/A	1.53905
Melanogenesis	#N/A	#N/A	#N/A	#N/A	#N/A	1.59985
Pertussis	#N/A	#N/A	#N/A	#N/A	#N/A	1.65122
Valine, leucine and isoleucine degradation	#N/A	#N/A	#N/A	#N/A	#N/A	1.59274
Aldosterone synthesis and secretion	#N/A	#N/A	#N/A	#N/A	#N/A	1.58166
Autophagy - yeast	#N/A	#N/A	#N/A	#N/A	#N/A	1.54631
Apelin signaling pathway	#N/A	#N/A	#N/A	#N/A	#N/A	1.51964
Pyruvate metabolism	#N/A	#N/A	#N/A	#N/A	#N/A	1.58504
Sphingolipid metabolism	#N/A	#N/A	#N/A	#N/A	#N/A	1.6053
Sphingolipid signaling pathway	#N/A	#N/A	#N/A	#N/A	#N/A	1.55627
Inflammatory mediator regulation of TRP channels	#N/A	#N/A	#N/A	#N/A	#N/A	1.52421
Plant hormone signal transduction	#N/A	#N/A	#N/A	#N/A	#N/A	1.50737
Glucagon signaling pathway	#N/A	#N/A	#N/A	#N/A	#N/A	1.4901
Endocrine resistance	#N/A	#N/A	#N/A	#N/A	#N/A	1.45165
FoxO signaling pathway	#N/A	#N/A	#N/A	#N/A	#N/A	1.43343
MAPK signaling pathway - plant	#N/A	#N/A	#N/A	#N/A	#N/A	1.53682
Prostate cancer	#N/A	#N/A	#N/A	#N/A	#N/A	1.4809
Chagas disease	#N/A	#N/A	#N/A	#N/A	#N/A	1.49643
Pinene, camphor and geraniol degradation	#N/A	#N/A	#N/A	#N/A	#N/A	1.39855
Hedgehog signaling pathway	#N/A	#N/A	#N/A	#N/A	#N/A	1.48161
Alzheimer disease	#N/A	#N/A	#N/A	#N/A	#N/A	1.29932
Olfactory transduction	#N/A	#N/A	#N/A	#N/A	#N/A	1.48889
Biosynthesis of nucleotide sugars	#N/A	#N/A	#N/A	#N/A	#N/A	1.49289
Retinol metabolism	#N/A	#N/A	#N/A	#N/A	#N/A	1.53177
Choline metabolism in cancer	#N/A	#N/A	#N/A	#N/A	#N/A	1.42578
Circadian rhythm	#N/A	#N/A	#N/A	#N/A	#N/A	1.48985
Plant-pathogen interaction	#N/A	#N/A	#N/A	#N/A	#N/A	1.4849
VEGF signaling pathway	#N/A	#N/A	#N/A	#N/A	#N/A	1.48672
Neurotrophin signaling pathway	#N/A	#N/A	#N/A	#N/A	#N/A	1.40646
Glioma	#N/A	#N/A	#N/A	#N/A	#N/A	1.44331
Shigellosis	#N/A	#N/A	#N/A	#N/A	#N/A	1.34893
Glycerolipid metabolism	#N/A	#N/A	#N/A	#N/A	#N/A	1.43869
GnRH signaling pathway	#N/A	#N/A	#N/A	#N/A	#N/A	1.40289
Cushing syndrome	#N/A	#N/A	#N/A	#N/A	#N/A	1.38949
